# Supplementary material for: Recommendation for ophthalmic care in German preschool health examination and its adherence: Results of the prospective cohort study ikidS
Source: PLoS One. 2018 Dec 3;13(12):e0208164. doi: 10.1371/journal.pone.0208164 (PMC6277132; doi:10.1371/journal.pone.0208164)
Supplement: S1 Dataset — (XLSX) [file pone.0208164.s005.xlsx]

## Sheet: Tabelle1
Variable name	description
Timepoint T0:
Sex	Sex (male=1; female=2)
windex	socioeconomic status according to Winkler (continuous, range 3-21)
cshcn	chronic disease according to CSHCN screening instrument (no= 0; yes=1)
SEU_Age	age at preschool health examination (in years)
SEU_mig	migrant background (no=0; yes=1)
SEU_ST123	Red-green color deficiency
SEU_ST121	color vision: other suspecion
SEU_ST111	Stereopsis
SEU_ST102	Visual acuity: left with +1.5D addition: <1.0
SEU_ST101	Visual acuity: left with +1.5D addition: <0.7
SEU_ST082	Visual acuity: left : <1.0
SEU_ST081	Visual acuity: left : <0.7
SEU_ST072	Visual acuity: right with +1.5D addition: <1.0
SEU_ST071	Visual acuity: right with +1.5D addition: <0.7
SEU_ST052	Visual acuity: right : <1.0
SEU_ST051	Visual acuity: right : <0.7
SEU_ST03	Wearing glasses
SEU_MA4	Recommendation for ophthalmic care
SEU_EF65	Visit of an ophthalmologist in the past
SEU_EF56	Chronic diseases: vision problems
Timepoint T1:
EFB1_age	age at follow up examination (T1) (in years)
EFB1_arzt2e	visit of an ophthalmologist in the last year (T1) (no=0; yes=1)
H2_seh1at2	Questionnaire: Had there been hints as to a vision problem before the preschool health examination or had there been a diagnosis of vision problems (no=0; yes=1)
H2_Seh1bt2	Questionnaire: Had there been a hint as to a vision problem during the preschool health examination (i.e. at the vision test)? (no=0; yes=1)
H2_Seh1ct2	Questionnaire: Did you go to see an ophthalmologist to clarify the suspicion of a vision problem after the preschool health examination? (no=0; yes=1)
H2_seh1dt2	Questionnaire: Was the vision problem confirmed by an ophthalmologist? (no, not ruled out=0; no, further testing=1; yes=2)
H2_seh2_seh2at2	Questionnaire: Which vision problems or refractive error does your child have? Myopia=1
H2_seh2_seh2bt2	Questionnaire: Which vision problems or refractive error does your child have? Hyperopia=1
H2_seh2_seh2ct2	Questionnaire: Which vision problems or refractive error does your child have? Astigmatism=1
H2_seh2_seh2dt2	Questionnaire: Which vision problems or refractive error does your child have? Strabismus=1
H2_seh2_seh2et2	Questionnaire: Which vision problems or refractive error does your child have? Other eye disease=1
H2_seh2_seh28888t2	Questionnaire: Which vision problems or refractive error does your child have? Don't know=1
Coding for variables with: SEU_
1	age-appropriate normal
2	noticeable finding, observation recommended
3	noticeable finding; already in therapy or in support measure
4	noticeable finding; recommendation for physician or support measure
5	denied
6	not desired
7	not feasible
8	not performed
0	others
9	mentioned, but not assessed
