# Supplementary material for: Recommendation for ophthalmic care in German preschool health examination and its adherence: Results of the prospective cohort study ikidS
Source: PLoS One. 2018 Dec 3;13(12):e0208164. doi: 10.1371/journal.pone.0208164 (PMC6277132; doi:10.1371/journal.pone.0208164)
Supplement: S2 Dataset — (CSV) [file pone.0208164.s006.csv]

Sex	SEU_ST123	SEU_ST121	SEU_ST111	SEU_ST102	SEU_ST101	SEU_ST082	SEU_ST081	SEU_ST072	SEU_ST071	SEU_ST052	SEU_ST051	SEU_ST03	SEU_MA4	SEU_EF65	SEU_EF56	SEU_Age	EFB1_age	EFB1_arzt2e	windex	cshcn	SEU_mig	H2_seh1at2	H2_Seh1bt2	H2_Seh1ct2	H2_seh1dt2	H2_seh2_seh2at2	H2_seh2_seh2bt2	H2_seh2_seh2ct2	H2_seh2_seh2dt2	H2_seh2_seh2et2	H2_seh2_seh28888t2
1	1	1	1	8	8	1	1	8	8	1	1	0	0	1	1	6,5	6,7	0	11,5	0	0	1				1
1	1	1	1	8	8	1	1	8	8	1	1	1	0	1	1	5,3	5,7	1	19,4	0	0	1				1		1
1	1	1	2	8	8	1	1	8	8	1	1	1	0	1	1	5,4	5,8	1	14,7	0	1	1				1		1
2	1	1	1	8	8	3	0	8	8	3	0	1	0	1	1	5,5	6	1	10,8	0	1	1				1
2	1	1	2	8	8	1	1	8	8	1	1	0	0	1	0	5,6	6,2	1	11	0	0	1				1
1	1	1	1	8	8	1	1	8	8	1	1	1	0	1	0	5,6	5,9	1	13,2	0	1	1				1
1	1	1	1	8	8	0	2	8	8	0	2	1	0	1	1	5,6	5,9	1	17,2	0	0	1				1			1	1
1	0	3	1	8	8	1	1	8	8	1	1	1	0	1	1	5,6	6,2	1	11,7	0	0	1				1
2	1	1	1	8	8	1	1	8	8	1	1	1	0	0	0	5,8	6,3	1	10,8	0	0	0	1	1	2	1
1	1	1	1	8	8	1	1	8	8	1	1	1	0	1	1	5,8	6,2	1	7	1	0	1				1
1	1	1	1	8	8	1	1	8	8	1	1	0	0	1	1	5,8	6,2	1	12,5	0	0	1				1		1
2	1	1	1	8	8	8	8	8	8	8	8	0	0	1	1	5,8	6	1	8,2	0	1	1				1		1
2	1	1	1	8	8	1	1	8	8	1	1	1	0	1	1	5,8	6	1	15,3	0	0	1				1
2	1	1	1	8	8	1	1	8	8	1	1	0	0	1	1	5,8	5,9	1	9,9	0	0	1				1
1	1	1	1	8	8	1	1	8	8	1	1	0	0	1	1	5,9	6,5	1	14	0	0	1				1	1				1
1	1	1	1	8	8	1	1	8	8	1	1	1	0	1	1	5,9	6,2	1	16,2	0	0	1				1		1
2	1	1	1	8	8	1	1	8	8	1	1	1	0	1	1	6	6,3	1	15,5	0	0	1				1		1
2	1	1	3	8	8	3	0	8	8	1	1	1	0	1	1	6,1	6,6	1	9,9	1	0	1				1				1
1	1	1	1	8	8	3	0	8	8	1	1	0	0	1	1	6,1	6,3	1	17,8	0	0	1				1		1
1	1	1	1	8	8	1	1	8	8	1	1	1	0	1	1	6,4	7	1	9,2	1		1				1		1
2	1	1	1	8	8	1	1	8	8	1	1	1	0	1	1	6,4	6,6	1	14,5	0	0	1				1
2	1	1	1	8	8	1	1	8	8	1	1	0	0	1	0	6,5	6,8	1	10,2	0	1	1				1
2	1	1	1	8	8	1	1	8	8	1	1	1	0	1	1	7,2	7,7	1	19,4	1	0	1				1		1	1
2	1	1	1	8	8	4	0	8	8	4	0	0	1	0	0	5,4	5,9	1	5,9	0	0	0	1	1	2	1
2	1	1	1	8	8	4	0	8	8	4	0	0	1	0	0	5,6	6,1	1	15,2	0	0	1				1
1	0	3	1	8	8	4	0	8	8	4	0	1	1	1	1	5,7	6,1	1	8,4	0	1	1				1
2	1	1	1	8	8	4	0	8	8	4	0	0	1	1	0	5,9	6,4	1	15,1	0	0	0	1	1	2	1
2	1	1	4	8	8	1	1	8	8	4	0	0	1	1	0	5,9	6,3	1	15,9	0	0	1				1	1
1	1	1	1	8	8	4	0	8	8	1	1	0	1	0	0	5,9	6,3	1	7,5	0	1	1				1
2	1	1	1	8	8	4	0	8	8	4	0	0	1	1	0	6	6,5	1	16,2	0	1	1				1
2	1	1	1	8	8	4	0	8	8	4	0	0	1	0	0	6	6,9	1	10,9	1	0	1				1
1	1	1	1	8	8	1	1	8	8	4	0	0	1	0	1	6,1	6,3	1	13,7	0	0	1				1
2	1	1	1	8	8	1	1	8	8	4	0	0	1	0	0	6,3	6,7	1	18,9	0	0	1				1
1	1	1	1	8	8	4	0	8	8	0	4	0	1	0	0	6,3	6,5	1	16,2	0	0	1				1
2	1	1	1	8	8	4	0	8	8	4	0	0	1	0	0	6,6	6,9	1	14,8	0	1	0	1	1	2	1		1
2	1	1	1	8	8	1	1	8	8	1	1	0	0	0	0	4,9	5,7	0		0	0
2	1	1	1	8	8	1	1	8	8	1	1	0	0	0	0	4,9	5,5	0	19,4	0	0
1	1	1	1	8	8	1	1	8	8	1	1	0	0	0	0	5,1	5,9	0	7,05	0
2	1	1	1	8	8	1	1	8	8	1	1	0	0	0	0	5,1	5,9	0	15,7	1	0
1	1	1	1	8	8	1	1	8	8	1	1	0	0	0	0	5,1	5,4	0	16,2	0	1
1	1	1	1	8	8	1	1	8	8	1	1	0	0	0	0	5,1	6,1	0		1	0
2	1	1	1	8	8	1	1	8	8	1	1	0	0	0	0	5,1	5,8	0	12,6	0	0
2	1	1	1	8	8	1	1	8	8	1	1	0	0	0	0	5,1	5,8	0	16,8	0	0
1	1	1	1	8	8	1	1	8	8	1	1	0	0	0	0	5,1	5,6	0	13,7	0	0
1	1	1	1	8	8	1	1	8	8	1	1	0	0	0	0	5,2	6	0	10,9	0	0
2	1	1	1	8	8	1	1	8	8	1	1	0	0	0	0	5,2	6	0	15,7	0	0
1	0	0	0	0	0	0	0	0	0	0	0	0	0	0	0	5,2	5,9	0		1	0
1	0	2	1	8	8	1	1	8	8	1	1	0	0	1	0	5,2	5,8	0	8,5	1	0
2	1	1	1	8	8	1	1	8	8	1	1	0	0	0	0	5,2	5,9	0	12,6	0	0
2	1	1	1	8	8	1	1	8	8	1	1	0	0	0	0	5,2	5,8	0	21	0	0
2	1	1	1	8	8	1	1	8	8	1	1	0	0	0	0	5,2	5,8	0	11,4	0	0
1	1	1	1	8	8	1	1	8	8	1	1	0	0	1	0	5,2	6,1	0	16,2	0	1
1	1	1	1	8	8	1	1	8	8	1	1	0	0	0	0	5,2	5,9	0	15,3	0	0
2	1	1	1	8	8	1	1	8	8	1	1	0	0	0	0	5,2	5,8	0	9,4	0	1
1	1	1	1	8	8	1	1	8	8	1	1	0	0	0	0	5,2	5,8	0	17	0	0
1	1	1	1	8	8	1	1	8	8	1	1	0	0	0	0	5,2	6,1	0	18,2	0	0
2	1	1	1	8	8	1	1	8	8	1	1	0	0	0	0	5,2	6,1	0	16,2	0	0
1	1	1	1	8	8	0	2	8	8	2	2	0	0	0	0	5,2	5,3	0	16,8	0	0	0	0
2	1	1	1	8	8	1	1	8	8	1	1	0	0	0	0	5,3	6	0	12,1	0	0
1	1	1	1	8	8	1	1	8	8	1	1	0	0	0	0	5,3	5,9	0	13,7	0	1
2	1	1	1	8	8	1	1	8	8	1	1	0	0	0	0	5,3	5,9	0		0	0
2	1	1	1	8	8	1	1	8	8	1	1	0	0	0	0	5,3	6,1	0	8,55	0	0
2	1	1	1	8	8	1	1	8	8	1	1	0	0	0	0	5,3	6,3	0	11,6	0	0
1	1	1	1	8	8	1	1	8	8	1	1	0	0	0	0	5,3	6	0	10,4	0	1
2	1	1	1	8	8	1	1	8	8	0	2	0	0	0	0	5,3	6	0	6,4	0	1
2	1	1	1	8	8	1	1	8	8	1	1	0	0	0	0	5,3	6	0	8,1	1	0
2	1	1	1	8	8	1	1	8	8	1	1	0	0	0	0	5,3	5,9	0			1
1	1	1	1	8	8	1	1	8	8	1	1	0	0	0	0	5,3	5,8	0	16,3	1	0
2	1	1	1	8	8	1	1	8	8	1	1	0	0	0	0	5,3	6	0	14,7	0	0
2	1	1	1	8	8	1	1	8	8	1	1	0	0	0	0	5,3	6	0	11	0	0
2	1	1	1	8	8	1	1	8	8	1	1	0	0	0	0	5,3	5,9	0	11,7	0	0
2	1	1	1	8	8	1	1	8	8	1	1	0	0	0	0	5,3	5,9	0	16,4	0	0
2	1	1	1	8	8	1	1	8	8	1	1	0	0	0	0	5,3	5,9	0	10,3	0	0
1	1	1	1	8	8	1	1	8	8	1	1	0	0	0	0	5,3	5,9	0	12,2	1
1	1	1	1	8	8	1	1	8	8	1	1	0	0	0	0	5,3	5,9	0	14,25	0	0
1	1	1	1	8	8	1	1	8	8	1	1	0	0	1	0	5,3	5,7	0	10,2	0	0
1	0	2	1	8	8	1	1	8	8	1	1	0	0	0	0	5,4	6,1	0	14,7	0	0
1	1	1	1	8	8	1	1	8	8	1	1	0	0	0	0	5,4	6,2	0	13,7	0	1
2	1	1	1	8	8	1	1	8	8	1	1	0	0	0	0	5,4	6,2	0	16,2	0	0
1	1	1	1	8	8	1	1	8	8	1	1	0	0	0	0	5,4	6,2	0		0	0
2	1	1	1	8	8	0	2	8	8	0	2	0	0	0	0	5,4	6	0		0	1
1	1	1	1	8	8	1	1	8	8	1	1	0	0	0	0	5,4	5,9	0	16,7	0	0
1	1	1	1	8	8	1	1	8	8	1	1	0	0	0	0	5,4	5,9	0	6,1	0	0
2	1	1	1	8	8	1	1	8	8	1	1	0	0	0	0	5,4	5,9	0	18,2	0	0
2	1	1	1	8	8	0	2	8	8	0	2	0	0	0	0	5,4	5,9	0	3,3	0	1
2	1	1	1	8	8	1	1	8	8	1	1	0	0	0	0	5,4	5,8	0	14,2	0	0
2	1	1	1	8	8	1	1	8	8	1	1	0	0	0	0	5,4	6	0	12,1	1	0
2	1	1	1	8	8	1	1	8	8	1	1	0	0	0	0	5,4	6,1	0	16,3	1	0
1	1	1	1	8	8	1	1	8	8	1	1	0	0	1	0	5,4	6,2	0	9,2	0	0
1	1	1	1	8	8	1	1	8	8	1	1	0	0	0	0	5,4	6	0	12,5	0	0
2	1	1	1	8	8	1	1	8	8	1	1	0	0	0	0	5,4	6,1	0	13,7	0	0
1	1	1	1	8	8	1	1	8	8	1	1	0	0	0	0	5,4	5,9	0	16,2	1	0
1	1	1	1	8	8	1	1	8	8	1	1	0	0	0	0	5,4	5,9	0	9,7	0	0
2	1	1	1	8	8	1	1	8	8	1	1	0	0	0	0	5,4	6	0	10	0	1
2	1	1	1	8	8	1	1	8	8	1	1	0	0	0	0	5,5	6,3	0	10,4	0	0
1	1	1	1	8	8	1	1	8	8	1	1	0	0	0	0	5,5	6,3	0		0	0
2	1	1	1	8	8	0	2	8	8	0	2	0	0	0	0	5,5	6,2	0	17,2	1	0
1	7	7	1	8	8	7	7	8	8	7	7	0	0	0	0	5,5	6,2	0		1	0
1	1	1	1	8	8	1	1	8	8	1	1	0	0	0	0	5,5	6,1	0	17,2	0	0
2	1	1	1	8	8	1	1	8	8	1	1	0	0	0	0	5,5	6,1	0	12,2	0	0
1	1	1	1	8	8	1	1	8	8	1	1	0	0	0	0	5,5	6,1	0	16,7	0	0
1	1	1	1	8	8	1	1	8	8	1	1	0	0	0	0	5,5	6,3	0	9,9	1	0
2	1	1	1	8	8	1	1	8	8	1	1	0	0	0	0	5,5	6	0	8,2	0	1
2	1	1	1	8	8	1	1	8	8	1	1	0	0	0	0	5,5	6,1	0		0
1	1	1	1	8	8	1	1	8	8	1	1	0	0	0	0	5,5	6,3	0		0	1
2	1	1	1	8	8	1	1	8	8	0	2	0	0	0	0	5,5	6,1	0	9,75	0	0
1	1	1	1	8	8	1	1	8	8	1	1	0	0	0	0	5,5	6,1	0	8,7	0	0
1	1	1	1	8	8	1	1	8	8	1	1	0	0	0	0	5,5	6,1	0	4,3	0	1
2	1	1	1	8	8	1	1	8	8	1	1	0	0	0	0	5,5	6,1	0	18,7	0	0
1	1	1	1	8	8	1	1	8	8	1	1	0	0	0	0	5,5	6	0	20	0	0
2	1	1	1	8	8	1	1	8	8	1	1	0	0	0	0	5,5	6	0	18,3	0	0
1	1	1	1	8	8	1	1	8	8	1	1	0	0	0	0	5,5	6	0	18,2	0	0
1	1	1	1	8	8	1	1	8	8	1	1	0	0	0	0	5,5	5,8	0	18,4	1	0
2	1	1	1	8	8	1	1	8	8	1	1	0	0	0	0	5,5	5,9	0	13,2	0	0
2	1	1	1	8	8	1	1	8	8	1	1	0	0	0	0	5,5	5,8	0	8,7	1	0
2	1	1	1	8	8	1	1	8	8	1	1	0	0	0	0	5,5	5,8	0	10,7	0	0
1	1	1	1	8	8	1	1	8	8	1	1	0	0	0	0	5,5	5,8	0	13,5	0	0
2	1	1	1	8	8	1	1	8	8	1	1	0	0	0	0	5,5	6,2	0	13,5	0	0
1	1	1	1	8	8	1	1	8	8	1	1	0	0	0	0	5,5	6,3	0	18,3	0	0
1	1	1	1	8	8	1	1	8	8	1	1	0	0	0	0	5,5	6	0	16,2	0	0
2	1	1	1	8	8	1	1	8	8	1	1	0	0	0	0	5,5	6,2	0	11	0	0
2	1	1	1	8	8	1	1	8	8	1	1	0	0	0	0	5,5	6,1	0	14,7	0
2	1	1	1	8	8	1	1	8	8	1	1	0	0	1	0	5,5	6,3	0		0	0
2	1	1	1	8	8	1	1	8	8	1	1	0	0	0	0	5,5	6,1	0	6,6	1	0
1	1	1	1	8	8	1	1	8	8	1	1	0	0	0	0	5,5	6	0	14,2	1	0
1	1	1	1	8	8	1	1	8	8	1	1	0	0	0	0	5,5	6,3	0		0	1
2	1	1	1	8	8	1	1	8	8	1	1	0	0	0	0	5,5	6,2	0	5,3	0	0
1	1	1	1	8	8	1	1	8	8	1	1	0	0	0	0	5,5	6,2	0	8,8	0	0
2	1	1	1	8	8	1	1	8	8	1	1	0	0	0	0	5,5	6	0	14,2	0	0
2	1	1	1	8	8	1	1	8	8	1	1	0	0	0	0	5,5	6	0	14,2	0	0
1	1	1	1	8	8	1	1	8	8	1	1	0	0	0	0	5,5	5,9	0	15,2	0	0
1	1	1	1	8	8	1	1	8	8	1	1	0	0	0	0	5,5	6	0	15,9	0	0
1	1	1	1	8	8	1	1	8	8	1	1	0	0	0	0	5,5	5,9	0	13	0	0
1	1	1	1	8	8	1	1	8	8	1	1	0	0	0	0	5,5	6	0		0	1
2	1	1	1	8	8	1	1	8	8	1	1	0	0	0	0	5,5	6	0		0	0
1	1	1	1	8	8	1	1	8	8	1	1	0	0	0	0	5,5	6	0	15	0	0
1	1	1	1	8	8	1	1	8	8	1	1	0	0	0	0	5,5	5,9	0	18,2	0	0
2	1	1	1	8	8	1	1	8	8	1	1	0	0	0	0	5,5	5,8	0	15,3	0	0
1	1	1	1	8	8	1	1	8	8	1	1	0	0	0	0	5,5	6,3	0	12,6	0	1
1	1	1	1	8	8	1	1	8	8	1	1	0	0	0	0	5,5	6,1	0	20,7	0
1	1	1	1	8	8	0	2	8	8	0	2	0	0	0	0	5,6	5,9	0	17,4	0	0
1	0	2	1	8	8	1	1	8	8	1	1	0	0	0	0	5,6	5,8	0	13,2	1	0
2	1	1	1	8	8	1	1	8	8	1	1	0	0	0	0	5,6	6,4	0	8,55	0	0
1	1	1	1	8	8	1	1	8	8	1	1	1	0	1	1	5,6	6,3	0	11,6	0	0	1					1		1
2	1	1	1	8	8	1	1	8	8	1	1	0	0	0	0	5,6	6,3	0	12,6	0
2	1	1	1	8	8	1	1	8	8	1	1	0	0	0	0	5,6	6,5	0	8,7	0	0
2	1	1	1	8	8	1	1	8	8	1	1	0	0	0	0	5,6	6,3	0	8,25	0	0
1	1	1	1	8	8	1	1	8	8	1	1	0	0	0	0	5,6	6,5	0	19,2	0	0
1	1	1	1	8	8	7	7	8	8	7	7	0	0	0	0	5,6	6,2	0		1	0
1	1	1	1	8	8	1	1	8	8	1	1	0	0	0	0	5,6	6,2	0	17,2	0	0
1	1	1	1	8	8	1	1	8	8	1	1	0	0	0	0	5,6	6,3	0	15,2	1	0
1	1	1	1	8	8	1	1	8	8	1	1	0	0	0	0	5,6	6,2	0	12	0	1
1	1	1	1	8	8	1	1	8	8	1	1	0	0	0	0	5,6	6,1	0	13,65
2	1	1	1	8	8	1	1	8	8	1	1	0	0	0	0	5,6	6,2	0	6,1	1	0
1	1	1	1	8	8	1	1	8	8	1	1	0	0	0	0	5,6	6,2	0		1	1
2	1	1	1	8	8	1	1	8	8	1	1	0	0	0	0	5,6	6,2	0	12,2	0	0
1	1	1	1	8	8	1	1	8	8	1	1	0	0	0	0	5,6	6,2	0	9,2	0	0
1	1	1	1	8	8	1	1	8	8	1	1	0	0	0	0	5,6	6,3	0	13	0	0
1	1	1	1	8	8	1	1	8	8	1	1	0	0	0	0	5,6	6,1	0	8,8	1	0
1	1	1	1	8	8	1	1	8	8	1	1	0	0	0	0	5,6	6,3	0		0	1
1	1	1	1	8	8	1	1	8	8	1	1	0	0	0	0	5,6	6,2	0	13,35	0	0
2	1	1	1	8	8	1	1	8	8	1	1	0	0	0	0	5,6	6,1	0	14,8	0	1
1	1	1	1	8	8	1	1	8	8	1	1	0	0	0	0	5,6	6,2	0	9,9	0
2	1	1	1	8	8	1	1	8	8	1	1	0	0	0	0	5,6	6	0	16,2	1	0
1	1	1	1	8	8	0	2	8	8	0	2	0	0	0	0	5,6	6	0	11,2	0	0
1	1	1	1	8	8	1	1	8	8	1	1	0	0	0	0	5,6	6,1	0	17,2	0	0
2	1	1	1	8	8	1	1	8	8	1	1	0	0	0	0	5,6	6	0	15,7	0	0
2	1	1	1	8	8	1	1	8	8	1	1	0	0	0	0	5,6	6,1	0	15,2	0	0
2	1	1	1	8	8	1	1	8	8	1	1	0	0	0	0	5,6	6,2	0	8,8	0	0
1	1	1	1	8	8	1	1	8	8	1	1	0	0	0	0	5,6	6,2	0	13,8	0	0
1	1	1	1	8	8	1	1	8	8	1	1	0	0	0	0	5,6	6,1	0		0	0
2	1	1	1	8	8	1	1	8	8	1	1	0	0	0	0	5,6	6,1	0	11,6	0	0
2	1	1	1	8	8	1	1	8	8	1	1	0	0	0	0	5,6	6	0	10,2	0	0
2	1	1	1	8	8	1	1	8	8	1	1	0	0	0	0	5,6	6,1	0	15,2	1	0
2	1	1	1	8	8	1	1	8	8	1	1	0	0	0	0	5,6	6,1	0	15,9	0	0
1	1	1	1	8	8	1	1	8	8	0	2	0	0	0	0	5,6	5,9	0	7,65
1	1	1	1	8	8	1	1	8	8	1	1	0	0	1	0	5,6	6	0	12,7	0	0
2	1	1	7	8	8	1	1	8	8	1	1	0	0	0	0	5,6	5,9	0	8,2	0	0
2	1	1	1	8	8	1	1	8	8	1	1	0	0	0	0	5,6	5,9	0	17,4	0	0
2	1	1	1	8	8	1	1	8	8	1	1	0	0	0	0	5,6	6,1	0	19,8	0	0
2	1	1	1	8	8	1	1	8	8	1	1	0	0	1	0	5,6	6,3	0	12,5	0	0
1	1	1	1	8	8	1	1	8	8	1	1	0	0	0	0	5,6	6,2	0	7	1	0
1	1	1	1	8	8	1	1	8	8	1	1	0	0	0	0	5,6	6,3	0			1
1	1	1	1	8	8	1	1	8	8	1	1	0	0	0	0	5,6	6,3	0	16,7	1	0
1	1	1	1	8	8	1	1	8	8	1	1	0	0	0	0	5,6	6,3	0	4	0	1
1	1	1	1	8	8	1	1	8	8	1	1	0	0	1	0	5,6	6,4	0		0	0
2	1	1	1	8	8	1	1	8	8	1	1	0	0	0	0	5,6	6,1	0	17,2	0	1
1	1	1	1	8	8	1	1	8	8	1	1	0	0	0	0	5,6	6,1	0	16,7	0	0
2	1	1	1	8	8	1	1	8	8	1	1	0	0	0	0	5,6	6	0	17,2	0	0
1	1	1	1	8	8	1	1	8	8	1	1	0	0	0	0	5,6	6,2	0	15,2	0	0
2	1	1	3	8	8	1	1	8	8	1	1	1	0	0	1	5,6	6	0	10,3	0	0	1						1
1	1	1	1	8	8	1	1	8	8	1	1	0	0	0	0	5,6	5,9	0		1	0
2	1	1	1	8	8	1	1	8	8	1	1	0	0	0	0	5,6	5,9	0	9,2	0	1
2	1	1	1	8	8	1	1	8	8	1	1	0	0	0	0	5,6	5,9	0	15,2	1	0
2	1	1	1	8	8	1	1	8	8	1	1	0	0	0	0	5,6	5,9	0	16,8	0	0
1	1	1	1	8	8	1	1	8	8	1	1	0	0	0	0	5,6	6	0		1	0
1	1	1	1	8	8	1	1	8	8	1	1	0	0	0	0	5,6	5,9	0	16,7	0	0
2	1	1	1	8	8	1	1	8	8	1	1	0	0	0	0	5,6	5,7	0	9,9	1	0
2	1	1	1	8	8	1	1	8	8	1	1	0	0	0	0	5,6	6	0	9,9	0	0
2	1	1	1	8	8	1	1	8	8	1	1	0	0	0	0	5,6	6	0	16,7	0	0
2	1	1	1	8	8	1	1	8	8	1	1	0	0	1	0	5,6	5,9	0	15,2	0	0
2	1	1	1	8	8	1	1	8	8	1	1	0	0	0	0	5,6	5,8	0	17,2	0	0
2	1	1	1	8	8	1	1	8	8	1	1	0	0	0	0	5,6	5,9	0	8,55	0	0
1	1	1	1	8	8	1	1	8	8	1	1	0	0	0	0	5,6	5,9	0	12,45	1	0
1	1	1	1	8	8	1	1	8	8	0	2	0	0	0	0	5,6	5,9	0	11,6	0	0
2	1	1	1	8	8	1	1	8	8	1	1	0	0	0	0	5,6	5,9	0	18,2	0	0
1	1	1	1	8	8	0	2	8	8	1	1	0	0	0	0	5,6	5,9	0	16,2	0	0
1	1	1	1	8	8	1	1	8	8	1	1	0	0	0	0	5,6	5,9	0	3	0	1
2	1	1	1	8	8	1	1	8	8	1	1	0	0	0	0	5,6	5,8	0	16,8	1	0
1	1	1	1	8	8	1	1	8	8	1	1	0	0	0	0	5,6	5,9	0	20,1	0	0
1	1	1	1	8	8	1	1	8	8	1	1	0	0	0	0	5,7	6	0	15,2	0	0
1	1	1	1	8	8	1	1	8	8	1	1	0	0	0	0	5,7	6,6	0		0	1
2	1	1	1	8	8	1	1	8	8	1	1	0	0	0	0	5,7	6,4	0	12,1	0	0
2	1	1	1	8	8	1	1	8	8	1	1	0	0	0	0	5,7	6,5	0		0	1
2	1	1	1	8	8	1	1	8	8	1	1	0	0	0	0	5,7	6,3	0	10,9	0	0
2	1	1	1	8	8	1	1	8	8	1	1	0	0	0	0	5,7	6,3	0	8,8	0	0
1	1	1	1	8	8	1	1	8	8	1	1	0	0	0	0	5,7	6,5	0	6,15	0	1
1	1	1	1	8	8	1	1	8	8	0	2	0	0	0	0	5,7	6,3	0	9,7	0	0
1	1	1	1	8	8	0	2	8	8	0	2	0	0	1	0	5,7	6,3	0	10,2	0	1
1	1	1	1	8	8	1	1	8	8	1	1	0	0	0	0	5,7	6,3	0	11,4	0	0
2	1	1	1	8	8	1	1	8	8	1	1	0	0	0	0	5,7	6,3	0	13,8	0	0
2	1	1	1	8	8	1	1	8	8	1	1	0	0	0	0	5,7	6,2	0	9,2	0	1
1	1	1	1	8	8	1	1	8	8	1	1	0	0	0	0	5,7	6	0	15,2	0	0
1	1	1	1	8	8	0	2	8	8	0	2	0	0	0	0	5,7	6,1	0	15,7	0
2	1	1	1	8	8	1	1	8	8	0	2	0	0	0	0	5,7	6,1	0	21	0	0
1	1	1	1	8	8	0	2	8	8	0	2	0	0	0	0	5,7	6,1	0	10,1	1	0
1	1	1	1	8	8	1	1	8	8	1	1	0	0	0	0	5,7	6,1	0	16,2	0	0
2	1	1	1	8	8	1	1	8	8	1	1	0	0	0	0	5,7	6	0	6,6	0	0
2	1	1	1	8	8	0	2	8	8	0	2	0	0	0	0	5,7	6,1	0	19,4	0	0
2	1	1	1	8	8	1	1	8	8	1	1	0	0	1	0	5,7	5,9	0	19,4	0	0
1	1	1	1	8	8	1	1	8	8	0	2	0	0	0	0	5,7	6,2	0		0	1
2	1	1	1	8	8	1	1	8	8	1	1	0	0	0	0	5,7	6,2	0	17,2	0	0
1	1	1	1	8	8	1	1	8	8	1	1	0	0	0	0	5,7	6	0	18,8	0
1	1	1	1	8	8	1	1	8	8	1	1	0	0	0	0	5,7	6	0	14,6	0	0
2	1	1	1	8	8	1	1	8	8	1	1	0	0	0	0	5,7	6,4	0	5,4	0	1
2	1	1	1	8	8	1	1	8	8	1	1	0	0	0	0	5,7	6,6	0	17,2	0	0
2	1	1	1	8	8	1	1	8	8	1	1	0	0	0	0	5,7	6,4	0	18,8	0	0
2	1	1	1	8	8	1	1	8	8	1	1	0	0	0	0	5,7	6,3	0	9,75	0	1
2	1	1	1	8	8	1	1	8	8	1	1	0	0	0	0	5,7	6,2	0	13,3	0	0
1	1	1	1	8	8	1	1	8	8	1	1	0	0	0	0	5,7	6,2	0	16,8	1	0
2	1	1	1	8	8	1	1	8	8	1	1	0	0	0	0	5,7	6,2	0	16,2	0	0
2	1	1	1	8	8	1	1	8	8	1	1	0	0	0	0	5,7	6,4	0	11	0	0
1	1	1	1	8	8	1	1	8	8	1	1	0	0	1	0	5,7	6,2	0	21	0	0
1	1	1	1	8	8	1	1	8	8	1	1	0	0	0	0	5,7	6,1	0	15,3	0	0
1	1	1	1	8	8	1	1	8	8	1	1	0	0	0	0	5,7	6	0	14	0	0
1	1	1	1	8	8	1	1	8	8	1	1	0	0	0	0	5,7	6,3	0	14,6	0	1
1	1	1	1	8	8	1	1	8	8	1	1	0	0	0	0	5,7	6,1	0	18,7	0	0
2	1	1	1	8	8	1	1	8	8	1	1	0	0	0	0	5,7	6	0	21	0	0
2	1	1	1	8	8	1	1	8	8	1	1	0	0	0	0	5,7	6	0	18,2	0	0
2	1	1	1	8	8	1	1	8	8	1	1	0	0	0	0	5,7	6	0	14,3	0	0
1	1	1	1	8	8	1	1	8	8	1	1	0	0	0	0	5,7	6,1	0	9,4	1	0
1	1	1	1	8	8	1	1	8	8	1	1	0	0	0	0	5,7	6,1	0	17,2	0	0
1	1	1	1	8	8	1	1	8	8	1	1	1	0	1	0	5,7	6	0	6,4	0	0	1
2	1	1	1	8	8	1	1	8	8	1	1	0	0	0	0	5,7	6	0	13,7	0	0
1	1	1	1	8	8	1	1	8	8	1	1	0	0	0	0	5,7	6,1	0	13,1	0	0
2	0	4	1	8	8	1	1	8	8	1	1	0	0	0	0	5,7	6	0	11	0	0
1	1	1	1	8	8	1	1	8	8	1	1	0	0	0	0	5,7	5,9	0	20,8	0	0
1	1	1	1	8	8	1	1	8	8	1	1	0	0	0	0	5,7	6,1	0			1
2	1	1	1	8	8	1	1	8	8	1	1	0	0	0	0	5,7	6,2	0	15,7	0	1
2	1	1	1	8	8	1	1	8	8	1	1	0	0	0	0	5,7	6,1	0	13	0	0
1	1	1	1	8	8	1	1	8	8	1	1	0	0	0	0	5,7	6,1	0		0	0
2	1	1	1	8	8	1	1	8	8	1	1	0	0	0	0	5,7	6,1	0	19,5	0	0
1	1	1	1	8	8	1	1	8	8	1	1	0	0	0	0	5,7	6	0	16,2	0	0
1	1	1	1	8	8	1	1	8	8	1	1	0	0	0	0	5,7	5,9	0	17,2	0	0
2	1	1	1	8	8	1	1	8	8	1	1	0	0	0	0	5,7	6,1	0	15,2	0	0
1	1	1	1	8	8	1	1	8	8	1	1	0	0	0	0	5,8	6	0	14,7	0	0
1	1	1	1	8	8	1	1	8	8	1	1	0	0	0	0	5,8	6	0	17,5	0	0
2	1	1	1	8	8	1	1	8	8	1	1	0	0	0	0	5,8	6,6	0		0	0
1	1	1	1	8	8	1	1	8	8	1	1	0	0	0	0	5,8	6,7	0	8,2	0	0
2	1	1	1	8	8	1	1	8	8	1	1	0	0	0	0	5,8	6,5	0	16,2	0	0
2	1	1	1	8	8	1	1	8	8	1	1	0	0	0	0	5,8	6,3	0	8,4	0	0
1	1	1	1	8	8	1	1	8	8	1	1	0	0	0	0	5,8	6,4	0	18,2	0	0
1	1	1	3	8	8	1	1	8	8	1	1	1	0	1	0	5,8	6,4	0	8,1	1		1						1
2	1	1	1	8	8	1	1	8	8	1	1	0	0	0	0	5,8	6,3	0	14,2	0	0
2	1	1	1	8	8	1	1	8	8	1	1	0	0	0	0	5,8	6,3	0	9,2	0	0
1	1	1	1	8	8	1	1	8	8	1	1	0	0	0	0	5,8	6,2	0	10,1	0	1
1	1	1	1	8	8	1	1	8	8	1	1	0	0	1	0	5,8	6,2	0	12,8	0	0
1	1	1	1	8	8	1	1	8	8	1	1	0	0	0	0	5,8	6,2	0	9,8	0	1
1	1	1	1	8	8	1	1	8	8	1	1	0	0	0	1	5,8	6,3	0	9,9	0	0
1	1	1	1	8	8	1	1	8	8	1	1	0	0	0	0	5,8	6,5	0		0	1
1	1	1	1	8	8	1	1	8	8	1	1	0	0	0	0	5,8	6,2	0	14,2	1	0
1	1	1	1	8	8	1	1	8	8	1	1	0	0	0	0	5,8	6,1	0	15,2	0	0
1	1	1	1	8	8	1	1	8	8	1	1	0	0	0	0	5,8	6,1	0	12,7	0	0
2	1	1	1	8	8	1	1	8	8	1	1	0	0	0	0	5,8	6,5	0	16,7	0	0
2	1	1	1	8	8	1	1	8	8	1	1	0	0	0	0	5,8	6,5	0	10,4	0	1
2	1	1	1	8	8	1	1	8	8	1	1	0	0	0	0	5,8	6,6	0	19,2	0	0
2	1	1	1	8	8	1	1	8	8	1	1	0	0	0	0	5,8	6,4	0	14,25	0	0
1	1	1	1	8	8	1	1	8	8	1	1	0	0	0	0	5,8	6,6	0	9,4	0	1
1	1	1	1	8	8	1	1	8	8	1	1	0	0	0	0	5,8	6,4	0	19,3	1	0
1	1	1	1	8	8	1	1	8	8	1	1	0	0	0	0	5,8	6,3	0	14,7	0	0
2	1	1	1	8	8	1	1	8	8	1	1	0	0	0	0	5,8	6,2	0			0
2	1	1	1	8	8	1	1	8	8	1	1	0	0	0	0	5,8	6,2	0	12	0	0
2	1	1	1	8	8	1	1	8	8	1	1	0	0	0	0	5,8	6,1	0	16,2	0	0
1	1	1	1	8	8	1	1	8	8	1	1	0	0	0	0	5,8	6,1	0	17,8	0	1
1	1	1	1	8	8	1	1	8	8	1	1	0	0	0	0	5,8	6,2	0	17,7	0	0
2	1	1	1	8	8	1	1	8	8	1	1	0	0	0	0	5,8	6,1	0	17,2	0	0
2	1	1	1	8	8	1	1	8	8	1	1	0	0	0	0	5,8	6	0	15,7	0	0
1	1	1	1	8	8	1	1	8	8	1	1	0	0	1	0	5,8	6	0	17,2	0	0
1	1	1	1	8	8	0	2	8	8	1	1	0	0	0	0	5,8	6,1	0	17	0	0
1	1	1	1	8	8	1	1	8	8	0	2	0	0	0	0	5,8	6	0	14,7	0	0
1	1	1	1	8	8	1	1	8	8	1	1	0	0	0	0	5,8	6,1	0	20,1	0	0
2	1	1	1	8	8	1	1	8	8	1	1	0	0	0	0	5,8	6,1	0	9,1	0	0
2	1	1	1	8	8	1	1	8	8	1	1	0	0	0	0	5,8	6,1	0	17,2	0	0
1	1	1	1	8	8	1	1	8	8	1	1	0	0	0	0	5,8	6,1	0	17,2	0	0
1	1	1	1	8	8	1	1	8	8	1	1	0	0	0	0	5,9	6,6	0	10,1	1	0
2	1	1	1	8	8	1	1	8	8	1	1	0	0	0	0	5,9	6,6	0	13,2	0	0
2	1	1	1	8	8	1	1	8	8	1	1	0	0	0	0	5,9	6,6	0	21	0	0
1	1	1	1	8	8	1	1	8	8	1	1	0	0	0	0	5,9	6,6	0	14,8	0	0
1	1	1	1	8	8	1	1	8	8	1	1	0	0	0	0	5,9	6,5	0	18,8	0	0
2	1	1	1	8	8	1	1	8	8	1	1	0	0	0	0	5,9	6,5	0	10,3	0	0
1	1	1	1	8	8	1	1	8	8	1	1	0	0	0	0	5,9	6,5	0		0	0
2	1	1	1	8	8	1	1	8	8	0	2	0	0	0	0	5,9	6,5	0	7,5	0	1
2	1	1	1	8	8	1	1	8	8	1	1	0	0	0	0	5,9	6,5	0		0	0
1	1	1	1	8	8	1	1	8	8	1	1	0	0	0	0	5,9	6,4	0	10,4	0	0
2	1	1	1	8	8	0	2	8	8	0	2	0	0	1	0	5,9	6,4	0	16,8	0	1
2	1	1	1	8	8	1	1	8	8	1	1	0	0	0	0	5,9	6,5	0	8,8	0	0
1	1	1	1	8	8	1	1	8	8	1	1	0	0	0	0	5,9	6,4	0	15,2	0	0
1	1	1	1	8	8	1	1	8	8	1	1	0	0	1	0	5,9	6,4	0	18,3	0	0
1	1	1	1	8	8	1	1	8	8	1	1	0	0	1	0	5,9	6,3	0	13,6	0	0
2	1	1	1	8	8	0	2	8	8	0	2	0	0	1	0	5,9	6,3	0	8,6	0	0
1	1	1	1	8	8	0	2	8	8	0	2	0	0	0	0	5,9	6,2	0		0	1
1	1	1	1	8	8	1	1	8	8	1	1	0	0	0	0	5,9	6,2	0	14	0	0
1	1	1	1	8	8	1	1	8	8	1	1	0	0	0	0	5,9	6,3	0	16,2	0	0
2	1	1	1	8	8	1	1	8	8	1	1	0	0	0	0	5,9	6,3	0	9,2	0	1
2	1	1	1	8	8	1	1	8	8	1	1	0	0	0	0	5,9	6,2	0	16,2	0	0
1	1	1	1	8	8	1	1	8	8	1	1	0	0	0	0	5,9	6,3	0	13,35	0	0
2	1	1	1	8	8	1	1	8	8	1	1	0	0	0	0	5,9	6,2	0	10,9	1	0
2	1	1	1	8	8	1	1	8	8	1	1	0	0	0	0	5,9	6,2	0	13,7	0	0
2	1	1	1	8	8	1	1	8	8	1	1	0	0	0	0	5,9	6,2	0	7,7	0	0
1	1	1	1	8	8	1	1	8	8	1	1	0	0	0	0	5,9	6,3	0	10	0	0
2	1	1	1	8	8	1	1	8	8	1	1	0	0	0	0	5,9	6,1	0	16,2	0	0
2	1	1	1	8	8	1	1	8	8	1	1	0	0	0	0	5,9	6,5	0	13,2	0	0
1	1	1	1	8	8	1	1	8	8	1	1	0	0	0	0	5,9	6,5	0	13,9	0	0
2	1	1	1	8	8	1	1	8	8	1	1	0	0	1	0	5,9	6,5	0	11,5	0	0
1	1	1	1	8	8	1	1	8	8	1	1	0	0	0	0	5,9	6,7	0		0	0
2	1	1	1	8	8	1	1	8	8	1	1	0	0	1	0	5,9	6,5	0	16,2	0	0
2	1	1	1	8	8	1	1	8	8	1	1	0	0	0	0	5,9	6,4	0	13,3	0	0
1	1	1	1	8	8	1	1	8	8	1	1	0	0	0	0	5,9	6,3	0	9,3	0	1
1	1	1	1	8	8	1	1	8	8	1	1	0	0	0	0	5,9	6,3	0		0	0
1	1	1	1	8	8	1	1	8	8	1	1	0	0	0	0	5,9	6,4	0	13,65	0
2	1	1	1	8	8	1	1	8	8	1	1	0	0	0	0	5,9	6,2	0	16,7	0	0
1	1	1	1	8	8	1	1	8	8	1	1	0	0	1	0	5,9	6,5	0	13,2	0	1
2	1	1	1	8	8	1	1	8	8	1	1	0	0	0	0	5,9	6,3	0	9	1	0
1	1	1	1	8	8	1	1	8	8	1	1	0	0	0	0	5,9	6,2	0	19,4	0	0
2	1	1	1	8	8	1	1	8	8	1	1	0	0	0	0	5,9	6,3	0	17,9	0	0
2	1	1	1	8	8	1	1	8	8	1	1	0	0	0	0	5,9	6,2	0		0	0
2	1	1	1	8	8	1	1	8	8	1	1	0	0	0	0	5,9	6,2	0	15	0	0
1	1	1	1	8	8	1	1	8	8	1	1	0	0	0	0	5,9	6,2	0	18,2	0	0
2	1	1	1	8	8	1	1	8	8	1	1	0	0	0	0	5,9	6,1	0	9,15	0	1
2	1	1	1	8	8	1	1	8	8	1	1	0	0	0	0	5,9	6,6	0	14,7	0	0
1	1	1	1	8	8	1	1	8	8	1	1	0	0	0	0	5,9	6,1	0		0	0
1	1	1	1	8	8	1	1	8	8	1	1	0	0	0	0	5,9	6,3	0	18,8	0	1
1	1	1	1	8	8	1	1	8	8	1	1	0	0	0	0	5,9	6,2	0	13,4	0	0
1	1	1	1	8	8	1	1	8	8	1	1	0	0	0	0	5,9	6,1	0	18,3	0	0
1	1	1	1	8	8	1	1	8	8	1	1	0	0	0	0	5,9	6,2	0	19,5	0	0
2	1	1	1	8	8	1	1	8	8	0	2	0	0	0	0	5,9	6,1	0		0	1
2	1	1	1	8	8	1	1	8	8	1	1	0	0	0	0	5,9	6,2	0	12,4	0	0
1	1	1	1	8	8	1	1	8	8	1	1	0	0	0	0	5,9	6,2	0	12,4	0	1
2	1	1	1	8	8	1	1	8	8	1	1	0	0	0	0	5,9	6,4	0	8,25	1
2	1	1	1	8	8	1	1	8	8	1	1	0	0	0	0	5,9	6,4	0	17,7	0	0
1	1	1	1	8	8	1	1	8	8	1	1	0	0	0	0	5,9	6,2	0	12,2	1	0
2	1	1	1	8	8	1	1	8	8	1	1	0	0	0	0	5,9	6,4	0	14,8		0
2	0	0	0	0	0	0	0	0	0	0	0	0	0	0	0	5,9	6,3	0	10,2	1
2	1	1	1	8	8	1	1	8	8	1	1	0	0	0	0	6	6,3	0	19,4	0	0
1	1	1	1	8	8	1	1	8	8	1	1	0	0	0	0	6	6,4	0	12,2	0
1	1	1	1	8	8	1	1	8	8	1	1	0	0	0	0	6	6,9	0		0	0
1	1	1	1	8	8	1	1	8	8	1	1	0	0	0	0	6	6,8	0	5,6	0	0
1	1	1	1	8	8	1	1	8	8	1	1	0	0	0	0	6	6,8	0	13	0	0
2	1	1	1	8	8	1	1	8	8	1	1	0	0	0	0	6	6,7	0	8,55	0	0
1	1	1	1	8	8	1	1	8	8	1	1	0	0	0	0	6	6,8	0	9	0	0
2	1	1	1	8	8	1	1	8	8	1	1	0	0	0	0	6	6,7	0	9,9	0	0
2	1	1	1	8	8	1	1	8	8	1	1	0	0	0	0	6	6,5	0	17,2	0	0
1	1	1	1	8	8	1	1	8	8	1	1	0	0	0	0	6	6,8	0	16,7	0	0
1	1	1	1	8	8	1	1	8	8	1	1	0	0	0	0	6	6,5	0	10,3	1	0
1	1	1	1	8	8	1	1	8	8	1	1	0	0	0	0	6	6,5	0	13,2	0	0
2	1	1	1	8	8	1	1	8	8	1	1	0	0	1	0	6	6,5	0		0	0
1	1	1	1	8	8	1	1	8	8	1	1	0	0	0	0	6	6,5	0	11,1	0	1
1	1	1	1	8	8	0	2	8	8	1	1	0	0	0	1	6	6,5	0	15,3	0	0	0	0
1	1	1	1	8	8	1	1	8	8	1	1	0	0	0	0	6	6,6	0	9,15	0	0
2	1	1	1	8	8	1	1	8	8	1	1	0	0	0	0	6	6,2	0	20	0
1	1	1	1	8	8	1	1	8	8	1	1	0	0	0	0	6	6,4	0	10,5	0	1
2	1	1	1	8	8	1	1	8	8	1	1	0	0	0	0	6	6,3	0	6,5	0	1
2	1	1	1	8	8	1	1	8	8	1	1	0	0	0	0	6	6,3	0	17,55	1	0
1	1	1	1	8	8	1	1	8	8	1	1	0	0	0	0	6	6,3	0	18,2	0	0
2	1	1	1	8	8	1	1	8	8	1	1	0	0	0	0	6	6,2	0	19,5	0	0
1	1	1	1	8	8	1	1	8	8	1	1	0	0	1	0	6	6,7	0	10	0	0
1	1	1	1	8	8	1	1	8	8	1	1	0	0	0	0	6	6,7	0	11,9	0	0
2	1	1	1	8	8	1	1	8	8	1	1	0	0	0	0	6	6,6	0	9,8	0	0
1	1	1	1	8	8	1	1	8	8	1	1	0	0	0	0	6	6,5	0	16,1	0	0
2	1	1	1	8	8	1	1	8	8	1	1	0	0	0	0	6	6,6	0	7,4	0	0
2	1	1	1	8	8	1	1	8	8	1	1	0	0	0	0	6	6,7	0	13,6	0	1
2	1	1	1	8	8	1	1	8	8	1	1	0	0	0	0	6	6,5	0	19,5	0	0
1	1	1	1	8	8	1	1	8	8	1	1	0	0	0	0	6	6,4	0	20,4	0	0
2	1	1	1	8	8	1	1	8	8	1	1	0	0	1	0	6	6,4	0	17,2	0	0
2	1	1	1	8	8	1	1	8	8	1	1	0	0	1	0	6	6,4	0	12,6	1	0
2	1	1	1	8	8	1	1	8	8	1	1	0	0	0	0	6	6,4	0	16,2	0	0
2	1	1	1	8	8	1	1	8	8	1	1	0	0	0	0	6	6,4	0	14,8	1
1	1	1	1	8	8	1	1	8	8	1	1	0	0	0	0	6	6,5	0	18,8	0	0
1	1	1	1	8	8	1	1	8	8	1	1	0	0	0	0	6	6,5	0	17,3	1	0
2	1	1	1	8	8	1	1	8	8	1	1	0	0	1	0	6	6,4	0	11,8	0	0
1	1	1	1	8	8	1	1	8	8	1	1	0	0	0	0	6	6,4	0	14,3	0	1
2	1	1	1	8	8	1	1	8	8	1	1	0	0	0	0	6	6,4	0	16,9	0	0
1	1	1	1	8	8	1	1	8	8	1	1	0	0	0	0	6	6,3	0	17,55	0	0
1	1	1	1	8	8	1	1	8	8	1	1	0	0	0	0	6	6,3	0	19,3	0	0
2	1	1	1	8	8	1	1	8	8	1	1	0	0	0	0	6	6,4	0	18,2	0	0
1	1	1	1	8	8	1	1	8	8	1	1	0	0	0	0	6	6,3	0	12,4	1	0
2	1	1	1	8	8	1	1	8	8	1	1	0	0	0	0	6	6,3	0		0	1
2	1	1	1	8	8	1	1	8	8	1	1	0	0	0	0	6	6,3	0	14,7	0	1
2	1	1	1	8	8	1	1	8	8	1	1	0	0	0	0	6	6,3	0	15,2	0	0
1	1	1	1	8	8	1	1	8	8	1	1	0	0	0	0	6	6,2	0	18,2	0	0
2	1	1	1	8	8	0	2	8	8	1	1	0	0	0	0	6	6,3	0	18,3		0
1	1	1	1	8	8	1	1	8	8	1	1	0	0	0	0	6	6,1	0	14,6	0	0
2	1	1	4	8	8	1	1	8	8	1	1	0	0	0	0	6	6,5	0	8,25	0	1	0	0
2	1	1	1	8	8	1	1	8	8	1	1	0	0	0	0	6	6,6	0	9,75	0
1	1	1	1	8	8	1	1	8	8	1	1	0	0	0	0	6	6,4	0	14,6	0	0
2	1	1	1	8	8	1	1	8	8	1	1	0	0	0	0	6	6,3	0	18,3	0	0
2	1	1	1	8	8	1	1	8	8	1	1	0	0	0	0	6	6,2	0	8,7	0	1
2	1	1	1	8	8	1	1	8	8	1	1	0	0	0	0	6	6,6	0	14,7	0	0
1	1	1	1	8	8	1	1	8	8	1	1	0	0	0	0	6	6,5	0	17,7	1	0
1	1	1	1	8	8	1	1	8	8	1	1	0	0	0	0	6,1	6,3	0		0	1
1	1	1	1	8	8	1	1	8	8	1	1	0	0	0	0	6,1	6,3	0	15,7	0	0
2	1	1	1	8	8	1	1	8	8	1	1	0	0	0	0	6,1	6,3	0	16,2	0	0
1	1	1	1	8	8	1	1	8	8	1	1	0	0	1	0	6,1	6,8	0	6,9	1	1
1	1	1	1	8	8	1	1	8	8	1	1	0	0	1	0	6,1	6,7	0		0	1
1	1	1	1	8	8	1	1	8	8	0	2	0	0	0	0	6,1	6,7	0	13,5	1	0
1	1	1	1	8	8	1	1	8	8	1	1	0	0	0	0	6,1	6,8	0	14,25		0
1	1	1	1	8	8	1	1	8	8	1	1	0	0	0	0	6,1	6,8	0	16,8	0	0
1	1	1	1	8	8	1	1	8	8	1	1	0	0	0	0	6,1	6,7	0	6,7	0	0
2	1	1	1	8	8	0	4	8	8	0	4	0	0	0	0	6,1	6,7	0			1
2	1	1	1	8	8	1	1	8	8	1	1	0	0	0	0	6,1	6,7	0	4,05	0	0
1	1	1	1	8	8	1	1	8	8	1	1	0	0	0	0	6,1	6,6	0	5,1	0	1
1	1	1	1	8	8	1	1	8	8	1	1	0	0	1	0	6,1	6,5	0	15,2	0	0
2	1	1	1	8	8	1	1	8	8	1	1	0	0	0	0	6,1	6,7	0	17,2	0	0
1	1	1	1	8	8	1	1	8	8	1	1	0	0	0	0	6,1	6,5	0	10,2	0	0
1	1	1	1	8	8	1	1	8	8	1	1	0	0	0	0	6,1	6,5	0	14,2	0	0
2	1	1	1	8	8	1	1	8	8	1	1	0	0	0	0	6,1	6,4	0	16,8	0	0
2	1	1	1	8	8	1	1	8	8	1	1	0	0	0	0	6,1	6,4	0		0	1
1	0	2	1	8	8	1	1	8	8	1	1	0	0	0	0	6,1	6,4	0	17,2	1	1
2	1	1	1	8	8	0	2	8	8	0	2	0	0	0	0	6,1	6,4	0	18,2	0	0
1	1	1	1	8	8	1	1	8	8	1	1	0	0	0	0	6,1	6,6	0	10,9	1
1	1	1	1	8	8	1	1	8	8	1	1	0	0	0	0	6,1	6,9	0	16,8	0	0
1	1	1	1	8	8	1	1	8	8	1	1	0	0	0	0	6,1	6,4	0		0	1
1	1	1	1	8	8	1	1	8	8	1	1	0	0	0	0	6,1	6,4	0	15,45	0	0
1	1	1	1	8	8	1	1	8	8	1	1	0	0	0	0	6,1	6,5	0	10	0
2	1	1	1	8	8	1	1	8	8	1	1	0	0	0	0	6,1	6,7	0	18,4	0	0
1	1	1	1	8	8	1	1	8	8	1	1	0	0	0	0	6,1	6,8	0	17,7	0	0
1	1	1	1	8	8	2	0	8	8	4	0	0	0	0	0	6,1	6,9	0	21	0		0	0
1	1	1	1	8	8	1	1	8	8	1	1	0	0	0	0	6,1	6,8	0	17,2	0	0
2	1	1	1	8	8	1	1	8	8	1	1	0	0	0	0	6,1	6,7	0	12,4	0	0
1	1	1	1	8	8	1	1	8	8	1	1	0	0	0	0	6,1	6,7	0	12,6	0	0
2	1	1	1	8	8	1	1	8	8	1	1	0	0	0	0	6,1	6,7	0	15,45	0	0
1	1	1	1	8	8	1	1	8	8	1	1	0	0	0	0	6,1	6,9	0	8,55	0	1
2	1	1	1	8	8	1	1	8	8	1	1	0	0	0	0	6,1	6,9	0		0	0
2	1	1	1	8	8	1	1	8	8	1	1	0	0	1	0	6,1	6,6	0	10,05	0	0
1	1	1	1	8	8	1	1	8	8	1	1	0	0	0	0	6,1	6,7	0	14,2	0	0
1	1	1	1	8	8	1	1	8	8	1	1	0	0	0	0	6,1	6,5	0	14,7	1	0
1	1	1	1	8	8	1	1	8	8	1	1	0	0	0	0	6,1	6,4	0	21	0	0
1	1	1	1	8	8	1	1	8	8	1	1	0	0	0	0	6,1	6,4	0	11,9	0	1
2	1	1	1	8	8	0	2	8	8	0	2	0	0	0	0	6,1	6,4	0	12,4	0	0
2	1	1	1	8	8	1	1	8	8	1	1	0	0	1	0	6,1	6,5	0	16,2	0	0
2	1	1	1	8	8	1	1	8	8	1	1	0	0	0	0	6,1	6,6	0	17,7	0	0
1	1	1	1	8	8	1	1	8	8	1	1	0	0	0	0	6,1	6,3	0	9,4	0	0
1	1	1	1	8	8	1	1	8	8	1	1	0	0	0	0	6,1	6,4	0		0	1
1	1	1	1	8	8	1	1	8	8	1	1	0	0	0	0	6,1	6,7	0	12,5	1	1
1	1	1	1	8	8	1	1	8	8	1	1	0	0	0	0	6,1	6,5	0	15,2	0	0
2	1	1	1	8	8	1	1	8	8	1	1	0	0	0	0	6,1	6,2	0	11,3	0	0
2	1	1	1	8	8	1	1	8	8	1	1	0	0	0	0	6,1	6,4	0	12,2	0	0
2	1	1	1	8	8	1	1	8	8	1	1	0	0	0	0	6,1	6,4	0	19,8	0	0
1	1	1	1	8	8	1	1	8	8	1	1	0	0	0	0	6,1	6,5	0	17	0	0
1	1	1	1	8	8	1	1	8	8	1	1	0	0	0	0	6,1	6,4	0	15,2	0	0
2	1	1	1	8	8	1	1	8	8	1	1	0	0	0	0	6,1	6,5	0	18,8	0	0
1	1	1	1	8	8	1	1	8	8	1	1	0	0	1	0	6,1	6,3	0	13,7	0	0
1	1	1	1	8	8	1	1	8	8	1	1	0	0	0	0	6,1	6,3	0	10,9	0	0
1	1	1	1	8	8	1	1	8	8	1	1	0	0	0	0	6,1	6,4	0	16,8	0	0
1	1	1	1	8	8	1	1	8	8	1	1	0	0	0	0	6,1	6,7	0	19,8	0	0
2	1	1	1	8	8	1	1	8	8	1	1	0	0	0	0	6,1	6,6	0	9,4	1	0
2	1	1	1	8	8	1	1	8	8	1	1	0	0	0	0	6,2	6,4	0	17,7	1	0
2	1	1	1	8	8	1	1	8	8	1	1	0	0	0	0	6,2	6,5	0	8,4	0	0
2	5	5	5	5	5	5	5	5	5	5	5	0	0	1	0	6,2	6,6	0	14	0	1
1	1	1	1	8	8	1	1	8	8	1	1	0	0	0	0	6,2	6,8	0	13,8	0	0
2	1	1	1	8	8	1	1	8	8	1	1	0	0	0	0	6,2	6,7	0	15,8	0	0
1	1	1	1	8	8	1	1	8	8	1	1	0	0	0	0	6,2	6,9	0	8,1	1	0
1	1	1	1	8	8	1	1	8	8	1	1	0	0	0	0	6,2	6,6	0	14,6	1	0
2	1	1	1	8	8	1	1	8	8	1	1	0	0	1	0	6,2	6,7	0	11,3	1	0
2	1	1	1	8	8	1	1	8	8	1	1	0	0	0	0	6,2	6,6	0	9,2	0	0
2	1	1	1	8	8	1	1	8	8	1	1	0	0	0	0	6,2	6,7	0		0
1	1	1	1	8	8	1	1	8	8	1	1	0	0	0	0	6,2	6,5	0	20	0	0
1	1	1	1	8	8	1	1	8	8	1	1	0	0	0	0	6,2	6,6	0	11	0	0
1	1	1	1	8	8	1	1	8	8	1	1	0	0	0	0	6,2	6,6	0	17,7	0	0
2	1	1	1	8	8	1	1	8	8	1	1	0	0	0	0	6,2	6,5	0	15	0	0
2	1	1	1	8	8	1	1	8	8	1	1	0	0	0	0	6,2	6,7	0		0	1
1	1	1	1	8	8	1	1	8	8	1	1	0	0	0	0	6,2	6,5	0	13	1	0
2	1	1	1	8	8	1	1	8	8	1	1	0	0	0	0	6,2	6,4	0	7,2	0	0
2	1	1	1	8	8	1	1	8	8	1	1	0	0	0	0	6,2	6,6	0	13	0	0
1	1	1	1	8	8	1	1	8	8	1	1	0	0	0	0	6,2	6,5	0	13,8	0	0
1	1	1	1	8	8	1	1	8	8	1	1	0	0	0	0	6,2	6,4	0	18,2	0	0
1	1	1	1	8	8	1	1	8	8	1	1	0	0	0	0	6,2	6,4	0	15,2	0	0
1	1	1	1	8	8	1	1	8	8	1	1	0	0	0	0	6,2	6,7	0	9,4	1	0
1	0	2	1	8	8	1	1	8	8	1	1	0	0	0	0	6,2	6,6	0	9,2	0	0
2	1	1	1	8	8	1	1	8	8	1	1	0	0	0	0	6,2	6,6	0	15,9	0	0
1	1	1	1	8	8	1	1	8	8	1	1	0	0	0	0	6,2	6,6	0	14	0
1	1	1	1	8	8	1	1	8	8	1	1	0	0	0	0	6,2	6,6	0	15,3	0	0
1	1	1	1	8	8	1	1	8	8	1	1	0	0	0	0	6,2	6,6	0	17,2	0	0
2	1	1	1	8	8	1	1	8	8	1	1	0	0	0	0	6,2	6,8	0		0	0
2	1	1	1	8	8	1	1	8	8	1	1	0	0	1	0	6,2	6,5	0	20,1	0	0
2	1	1	1	8	8	1	1	8	8	1	1	0	0	0	0	6,2	6,5	0		0	0
2	1	1	1	8	8	1	1	8	8	1	1	0	0	0	0	6,2	6,5	0	14,2	0	0
1	1	1	1	8	8	1	1	8	8	1	1	0	0	0	0	6,2	6,6	0	19,4	0	0
1	1	1	1	8	8	1	1	8	8	1	1	0	0	0	0	6,2	6,5	0	17,2	0	0
2	1	1	1	8	8	1	1	8	8	1	1	0	0	0	0	6,2	6,4	0	6,8	0	0
1	1	1	1	8	8	1	1	8	8	1	1	0	0	0	0	6,2	6,4	0	18,9	0	0
2	1	1	1	8	8	1	1	8	8	1	1	0	0	0	0	6,2	6,5	0	15	0	1
1	1	1	1	8	8	1	1	8	8	1	1	0	0	1	0	6,2	6,5	0	15,9	0	0
1	1	1	1	8	8	1	1	8	8	1	1	0	0	0	0	6,2	6,5	0	17,5	0	1
1	1	1	1	8	8	1	1	8	8	1	1	0	0	0	0	6,2	6,5	0	14,2	0	0
2	1	1	1	8	8	1	1	8	8	1	1	0	0	0	0	6,2	6,4	0	12,3	0	0
2	1	1	1	8	8	1	1	8	8	1	1	0	0	0	0	6,2	6,6	0	10,9	0
2	1	1	1	8	8	1	1	8	8	1	1	0	0	1	0	6,2	6,6	0	21	0	0
2	1	1	1	8	8	1	1	8	8	1	1	0	0	0	0	6,2	6,5	0	18,3	0	0
2	1	1	1	8	8	1	1	8	8	1	1	0	0	0	0	6,2	6,4	0	20,4	1	0
1	1	1	1	8	8	1	1	8	8	1	1	0	0	0	0	6,2	6,5	0	16,1	0	0
2	1	1	1	8	8	1	1	8	8	1	1	0	0	1	0	6,2	6,5	0	17,2	0	0
2	1	1	1	8	8	1	1	8	8	1	1	0	0	0	0	6,2	6,4	0	12,6	0	0
1	1	1	1	8	8	1	1	8	8	1	1	1	0	1	1	6,2	6,8	0		0	0
2	1	1	1	8	8	8	8	8	8	8	8	0	0	0	0	6,3	6,9	0	10,9	0	1
1	1	1	1	8	8	8	8	8	8	8	8	0	0	0	0	6,3	6,9	0	16,7	1	0
1	1	1	1	8	8	1	1	8	8	1	1	0	0	0	0	6,3	6,7	0	18,3	0	0
1	1	1	1	8	8	1	1	8	8	1	1	0	0	0	0	6,3	6,7	0	16,2	0	0
1	1	1	1	8	8	0	2	8	8	1	1	0	0	0	0	6,3	6,8	0	6,1	0	1
1	1	1	1	8	8	1	1	8	8	1	1	0	0	0	0	6,3	6,7	0	9,9	1	0
2	1	1	1	8	8	1	1	8	8	1	1	0	0	0	0	6,3	6,7	0		0	1
1	1	1	1	8	8	1	1	8	8	1	1	0	0	0	0	6,3	6,6	0	17,55	1	0
2	1	1	1	8	8	1	1	8	8	1	1	0	0	0	0	6,3	6,5	0	7,5	0	0
1	1	1	1	8	8	1	1	8	8	1	1	0	0	0	0	6,3	6,5	0	16,1	0	0
1	1	1	1	8	8	1	1	8	8	1	1	0	0	0	0	6,3	6,6	0	16,2	1	0
1	1	1	1	8	8	1	1	8	8	1	1	0	0	0	0	6,3	7	0	12,3	1
2	1	1	1	8	8	1	1	8	8	1	1	0	0	0	0	6,3	6,6	0	12,2	0	0
1	1	1	1	8	8	1	1	8	8	1	1	0	0	0	0	6,3	6,7	0	16,7	0	0
1	1	1	1	8	8	1	1	8	8	1	1	0	0	0	0	6,3	6,6	0	19,5	0	1
2	1	1	1	8	8	1	1	8	8	1	1	0	0	0	0	6,3	6,6	0	17,2	1	0
1	1	1	1	8	8	1	1	8	8	1	1	0	0	0	0	6,3	6,6	0	9,7	0	0
1	1	1	1	8	8	1	1	8	8	1	1	0	0	0	0	6,3	6,6	0	11,5	1	0
2	1	1	1	8	8	1	1	8	8	1	1	0	0	0	0	6,3	6,6	0	20	0	0
1	1	1	1	8	8	1	1	8	8	1	1	0	0	0	0	6,3	6,5	0	15,2	0	0
1	1	1	1	8	8	1	1	8	8	1	1	0	0	0	0	6,3	6,5	0	16,2	0	0
1	1	1	1	8	8	1	1	8	8	1	1	0	0	0	0	6,3	6,5	0	14,6	0	0
2	1	1	1	8	8	1	1	8	8	1	1	0	0	0	0	6,3	6,6	0	17,2	0	0
1	1	1	1	8	8	1	1	8	8	1	1	0	0	0	0	6,3	6,5	0	9,9	1	0
2	1	1	1	8	8	1	1	8	8	1	1	0	0	0	0	6,4	6,6	0	15,7	0	0
1	1	1	1	8	8	1	1	8	8	1	1	0	0	0	0	6,4	6,6	0	14,2	0	0
1	1	1	1	8	8	1	1	8	8	1	1	0	0	0	0	6,4	7,1	0	7,1	0	1
2	1	1	1	8	8	1	1	8	8	1	1	0	0	0	0	6,4	6,7	0	12,1	0	0
2	1	1	1	8	8	0	2	8	8	0	2	0	0	0	0	6,4	6,7	0	12,6	0	0
1	1	1	1	8	8	1	1	8	8	1	1	0	0	1	0	6,4	6,7	0	18,4	0	0
2	1	1	1	8	8	1	1	8	8	1	1	0	0	0	0	6,4	6,7	0	17,2	0	0
1	1	1	1	8	8	1	1	8	8	1	1	0	0	0	0	6,4	6,6	0	18,8	0	0
1	1	1	1	8	8	1	1	8	8	1	1	0	0	0	0	6,4	6,9	0	16,8	0	0
1	1	1	1	8	8	0	2	8	8	1	1	0	0	0	0	6,4	6,7	0	16,2	0	0
1	1	1	1	8	8	1	1	8	8	1	1	0	0	0	0	6,4	6,9	0	8,55	0	0
2	1	1	1	8	8	1	1	8	8	1	1	0	0	0	0	6,4	7	0	17,7	0	0
1	1	1	1	8	8	1	1	8	8	1	1	0	0	1	0	6,4	6,8	0	17,2	0	0
1	1	1	1	8	8	1	1	8	8	1	1	0	0	0	0	6,4	6,7	0	17,4	0	0
2	1	1	1	8	8	1	1	8	8	1	1	0	0	0	0	6,4	6,9	0	12,6	0	1
1	1	1	1	8	8	1	1	8	8	1	1	0	0	0	0	6,4	6,6	0	14,2	0	0
1	1	1	1	8	8	1	1	8	8	1	1	0	0	0	0	6,4	6,8	0	17,8	0	0
1	1	1	1	8	8	1	1	8	8	1	1	0	0	0	0	6,4	6,8	0	18,9	1	0
2	1	1	1	8	8	1	1	8	8	1	1	0	0	0	0	6,4	6,8	0	13,8	0	0
2	1	1	1	8	8	1	1	8	8	1	1	0	0	0	0	6,4	6,7	0	8,2	0	0
1	0	2	1	8	8	1	1	8	8	1	1	0	0	0	0	6,4	6,6	0	5,3	0	1
1	1	1	1	8	8	1	1	8	8	1	1	0	0	0	0	6,4	6,6	0	17,2	0	0
1	1	1	1	8	8	1	1	8	8	1	1	0	0	0	0	6,4	6,6	0	9	0	0
2	1	1	1	8	8	1	1	8	8	1	1	0	0	0	0	6,4	6,8	0	10,9	1	1
2	1	1	1	8	8	1	1	8	8	1	1	0	0	0	0	6,4	6,8	0	19,2	0	0
2	1	1	1	8	8	1	1	8	8	1	1	0	0	1	0	6,4	6,6	0	20,8	0	0
1	1	1	1	8	8	1	1	8	8	1	1	0	0	0	0	6,4	6,7	0		0	1
2	1	1	1	8	8	1	1	8	8	1	1	0	0	0	0	6,4	6,7	0	19	0	0
1	1	1	1	8	8	1	1	8	8	1	1	0	0	0	0	6,4	6,7	0	17,7	0	0
2	1	1	1	8	8	1	1	8	8	1	1	0	0	0	0	6,4	6,6	0	11,9	0	0
1	1	1	1	8	8	1	1	8	8	1	1	0	0	0	0	6,4	7	0		0	1
1	1	1	1	8	8	1	1	8	8	1	1	0	0	0	0	6,4	6,6	0		0	0
2	1	1	1	8	8	1	1	8	8	1	1	0	0	0	0	6,4	6,7	0	16,2	0	0
1	1	1	1	8	8	1	1	8	8	1	1	0	0	0	0	6,4	6,9	0	15,2	0	0
2	1	1	1	8	8	1	1	8	8	1	1	0	0	0	0	6,5	6,8	0	17,2	0	0
1	1	1	1	8	8	1	1	8	8	1	1	0	0	0	0	6,5	6,7	0	19,5	0	0
2	1	1	1	8	8	1	1	8	8	1	1	0	0	0	0	6,5	7,3	0	7,35	0	0
2	1	1	1	8	8	1	1	8	8	1	1	0	0	0	0	6,5	6,9	0	8,2	0
2	1	1	1	8	8	1	1	8	8	1	1	0	0	0	0	6,5	6,8	0	14,8	1	0
1	1	1	1	8	8	1	1	8	8	1	1	0	0	0	0	6,5	6,8	0		0	1
1	1	1	1	8	8	1	1	8	8	1	1	0	0	0	0	6,5	6,8	0	18,2	0	0
1	1	1	1	8	8	1	1	8	8	1	1	0	0	0	0	6,5	6,7	0		0	1
1	1	1	1	8	8	1	1	8	8	1	1	0	0	0	0	6,5	7,1	0	16,3	0	0
1	1	1	1	8	8	1	1	8	8	1	1	0	0	0	0	6,5	7,1	0	10,8	0	0
1	1	1	1	8	8	1	1	8	8	1	1	0	0	0	0	6,5	6,8	0	9,5	0	1
2	1	1	1	8	8	1	1	8	8	1	1	0	0	0	0	6,5	6,8	0	8,4	0	1
1	1	1	1	8	8	1	1	8	8	1	1	0	0	0	0	6,5	6,8	0	19,2	1	0
2	1	1	1	8	8	1	1	8	8	1	1	0	0	0	0	6,5	7	0		0	0
2	1	1	1	8	8	1	1	8	8	1	1	0	0	0	0	6,5	6,8	0	6,5	0	0
1	1	1	1	8	8	1	1	8	8	1	1	0	0	0	0	6,5	6,9	0	17,7	1	0
2	1	1	1	8	8	1	1	8	8	1	1	0	0	0	0	6,5	6,8	0	13,4	0	0
2	1	1	1	8	8	1	1	8	8	1	1	0	0	0	0	6,5	6,6	0	20,1	0	0
1	1	1	1	8	8	1	1	8	8	1	1	0	0	0	0	6,5	6,8	0		0
2	1	1	1	8	8	1	1	8	8	1	1	0	0	0	0	6,5	6,8	0	18,2	0	0
1	1	1	1	8	8	1	1	8	8	1	1	0	0	0	0	6,5	6,7	0	11,7	0	0
1	1	1	1	8	8	1	1	8	8	1	1	0	0	0	0	6,5	6,7	0	17,2	0	0
1	1	1	1	8	8	1	1	8	8	1	1	0	0	0	0	6,5	6,8	0	17,4	0	0
1	1	1	1	8	8	1	1	8	8	1	1	0	0	0	0	6,5	6,7	0	16,4	0	0
1	1	1	1	8	8	1	1	8	8	1	1	0	0	0	0	6,5	6,8	0	14,1	0	0
1	1	1	1	8	8	1	1	8	8	1	1	0	0	0	0	6,5	6,8	0	13,7	0	0
1	1	1	1	8	8	0	2	8	8	0	2	0	0	0	0	6,6	7	0	8,1	0	0
2	1	1	1	8	8	1	1	8	8	1	1	0	0	0	0	6,6	6,9	0	17,7	0	0
2	1	1	1	8	8	1	1	8	8	1	1	0	0	0	0	6,6	6,9	0	17,7	0	0
1	1	1	1	8	8	1	1	8	8	1	1	0	0	1	0	6,6	6,9	0	19,2	0	0
1	1	1	1	8	8	1	1	8	8	1	1	0	0	0	0	6,6	6,8	0	12,1	0	0
1	1	1	1	8	8	1	1	8	8	1	1	0	0	0	0	6,6	6,8	0	11,4	0
2	1	1	1	8	8	1	1	8	8	1	1	0	0	0	0	6,6	6,9	0	11,7	0	0
2	1	1	1	8	8	1	1	8	8	1	1	0	0	0	0	6,7	7,3	0	8,55	0
1	1	1	1	8	8	1	1	8	8	1	1	0	0	0	0	6,7	7,3	0	4	0	1
2	1	1	1	8	8	1	1	8	8	1	1	0	0	0	0	6,7	6,9	0	10,4	0	0
1	1	1	1	8	8	1	1	8	8	1	1	0	0	0	0	6,7	7	0	15	0	0
1	1	1	1	8	8	1	1	8	8	1	1	0	0	0	0	6,8	6,9	0	11,6	0	1
2	1	1	1	8	8	1	1	8	8	1	1	0	0	1	0	7,1	7,4	0	4	0
1	1	1	1	8	8	1	1	8	8	1	1	0	0	0	0	7,2	7,4	0	12	0	1
1	1	1	1	8	8	7	7	8	8	7	7	0	1	0	0	5,1	6	0		0	1
1	0	2	1	8	8	1	1	8	8	1	1	0	1	0	0	5,3	5,9	0	8,1	0	0
2	1	1	1	8	8	4	0	8	8	4	0	0	1	0	0	5,4	6,2	0	11,6	1	1	0	0
2	1	1	1	8	8	0	4	8	8	4	0	0	1	0	0	5,4	5,8	0	7,9	0	1	0	1	1	0
2	1	1	1	8	8	1	1	8	8	4	0	0	1	1	0	5,4	6,2	0	9	0	0
1	1	1	1	8	8	1	1	8	8	4	0	0	1	0	0	5,4	5,8	0	20	0	0	0	1	1	0
1	1	1	1	8	8	7	7	8	8	7	7	0	1	0	0	5,5	6,3	0			1
1	0	4	4	8	8	1	1	8	8	1	1	0	1	0	0	5,5	6,1	0		0	0
1	0	4	4	8	8	1	1	8	8	1	1	0	1	0	0	5,5	6,1	0		0	0
1	1	1	1	8	8	0	4	8	8	4	0	0	1	0	0	5,5	6,1	0		1	0
1	1	1	1	8	8	1	1	8	8	1	1	0	1	0	0	5,7	6,4	0	11,7	0	0	0	0
1	1	1	1	8	8	4	0	8	8	4	0	0	1	0	0	5,8	6,3	0	14	0	0	0	0
2	0	4	1	8	8	4	0	8	8	4	0	0	1	0	0	5,8	6,1	0	8,2	0	1	0	0
2	1	1	1	8	8	5	5	8	8	5	5	0	1	0	0	6	6,5	0	10,5	0	0	0	0
2	1	1	4	8	8	1	1	8	8	1	1	0	1	0	0	6	6,4	0		0	0
2	1	1	4	8	8	1	1	8	8	1	1	0	1	0	0	6	6,4	0		0	0
2	1	1	1	8	8	4	0	8	8	1	1	0	1	0	0	6,2	6,5	0	9,8	0	1	0	0
1	0	4	1	8	8	1	1	8	8	1	1	0	1	0	0	6,8	7,4	0	5,7	1	1
1	1	1	1	8	8	1	1	8	8	1	1	0	0	0	0	5,1	5,8	1	17,7	0	0
2	1	1	1	8	8	1	1	8	8	1	1	0	0	1	0	5,1	5,7	1	16,3	0	0
1	1	1	1	8	8	3	0	8	8	3	0	0	0	0	0	5,2	6	1	4,5	0	0	0	0
2	1	1	1	8	8	1	1	8	8	1	1	0	0	0	0	5,2	5,8	1	11	0	0
2	1	1	1	8	8	0	2	8	8	0	2	0	0	1	0	5,2	5,8	1	7	0	0
2	1	1	1	8	8	0	2	8	8	0	2	0	0	0	0	5,2	5,9	1	9,2	0	0
1	1	1	1	8	8	1	1	8	8	1	1	0	0	0	0	5,2	5,8	1		0	0
2	1	1	1	8	8	1	1	8	8	1	1	1	0	0	0	5,2	5,8	1	14,3	0	0	1					1		1
2	1	1	1	8	8	1	1	8	8	1	1	0	0	1	0	5,2	5,8	1	19,8	0	0
2	1	1	1	8	8	1	1	8	8	1	1	0	0	0	0	5,2	5,6	1	17,7	0	0
2	1	1	1	8	8	1	1	8	8	1	1	0	0	1	0	5,3	6	1	18	0	0
1	0	2	1	8	8	1	1	8	8	1	1	0	0	1	0	5,3	5,9	1	9,8	0	0
2	1	1	1	8	8	1	1	8	8	1	1	0	0	1	0	5,3	6,1	1	15,3	0	0
2	1	1	1	8	8	1	1	8	8	1	1	0	0	1	0	5,3	5,9	1	4	0	0
2	1	1	1	8	8	1	1	8	8	1	1	0	0	1	0	5,3	6	1	11,7	1	0
2	1	1	1	8	8	1	1	8	8	1	1	0	0	1	0	5,3	6,1	1		0	0
2	1	1	3	8	8	1	1	8	8	1	1	1	0	1	1	5,3	5,9	1	10,35	0	1
2	1	1	1	8	8	1	1	8	8	1	1	0	0	1	0	5,3	5,8	1	19,3	0	0
1	1	1	1	8	8	1	1	8	8	1	1	0	0	1	0	5,3	5,9	1	14,7	1	0
2	1	1	1	8	8	1	1	8	8	1	1	0	0	0	0	5,3	6,1	1		0
2	1	1	1	8	8	1	1	8	8	1	1	0	0	0	0	5,3	5,9	1	14,9	0	0
2	1	1	1	8	8	1	1	8	8	1	1	0	0	0	0	5,3	5,8	1	17,2	0	0
2	1	1	1	8	8	1	1	8	8	1	1	0	0	1	0	5,3	5,7	1	19,5	0	0
2	1	1	1	8	8	1	1	8	8	1	1	0	0	1	0	5,3	6	1	7,2	0	0
1	1	1	1	8	8	1	1	8	8	1	1	0	0	1	0	5,3	6,2	1	8,55	0	0
1	1	1	1	8	8	3	0	8	8	3	0	0	0	1	0	5,3	5,9	1		0	0
2	1	1	1	8	8	1	1	8	8	1	1	0	0	0	0	5,3	6	1	10,3	0	0
2	1	1	1	8	8	1	1	8	8	1	1	0	0	0	0	5,3	6	1	11,9	1	1
1	1	1	1	8	8	1	1	8	8	1	1	0	0	1	0	5,3	5,8	1	17,2	0	0
1	1	1	1	8	8	1	1	8	8	1	1	0	0	1	0	5,3	6,1	1	12	0	0
2	1	1	1	8	8	1	1	8	8	1	1	0	0	1	0	5,3	5,8	1	15,2	0	0
1	1	1	1	8	8	1	1	8	8	1	1	1	0	1	1	5,3	5,9	1	16,6	0	0	1					1
2	1	1	1	8	8	1	1	8	8	1	1	0	0	0	1	5,3	5,9	1	8,9	0	1	0	1	1	0
2	1	1	1	8	8	1	1	8	8	1	1	0	0	1	0	5,3	5,9	1	15,2	1	0
2	1	1	3	8	8	3	0	8	8	3	0	0	0	1	1	5,3	5,8	1	11,3	1	0	1					1	1	1
1	1	1	1	8	8	1	1	8	8	1	1	0	0	0	0	5,3	6	1	16,5	0	0
2	1	1	1	8	8	1	1	8	8	1	1	0	0	0	0	5,3	5,7	1	9,9	1	0
2	1	1	1	8	8	1	1	8	8	1	1	0	0	0	0	5,3	5,7	1	10,9	0	0
2	1	1	1	8	8	1	1	8	8	1	1	0	0	1	1	5,3	6,1	1	15,2	0	0	1					1
1	1	1	1	8	8	1	1	8	8	1	1	0	0	1	0	5,3	6	1	16,2	0	0
1	1	1	1	8	8	1	1	8	8	1	1	0	0	0	0	5,4	6,1	1	13,5	0	0
2	1	1	1	8	8	1	1	8	8	1	1	0	0	1	0	5,4	6,1	1	18,7	0	0
1	1	1	1	8	8	1	1	8	8	1	1	0	0	0	0	5,4	6	1	16,2	0	0
1	1	1	1	8	8	1	1	8	8	1	1	0	0	0	0	5,4	6	1		0	0
1	1	1	1	8	8	1	1	8	8	1	1	0	0	0	0	5,4	6	1	17,4	0	0
1	1	1	1	8	8	1	1	8	8	1	1	0	0	1	0	5,4	5,9	1	13,7	0	0
2	1	1	1	8	8	1	1	8	8	1	1	1	0	1	1	5,4	6	1	6,1	0	0
1	1	1	1	8	8	1	1	8	8	1	1	0	0	1	0	5,4	5,8	1	16,8	0	0
2	1	1	1	8	8	3	0	8	8	0	3	0	0	1	0	5,4	5,9	1		0	0
2	1	1	1	8	8	1	1	8	8	1	1	0	0	0	0	5,4	5,8	1	15,2	1	0
1	1	1	1	8	8	0	3	8	8	0	3	1	0	1	1	5,4	5,8	1	15,2	0	0	1						1	1
1	1	1	1	8	8	1	1	8	8	1	1	0	0	0	0	5,4	5,7	1	13,2	1	0
2	1	1	1	8	8	1	1	8	8	1	1	0	0	1	0	5,4	5,8	1	15,2	0	0
1	1	1	1	8	8	1	1	8	8	1	1	0	0	1	0	5,4	6	1	15,7	0
2	1	1	1	8	8	1	1	8	8	1	1	0	0	1	0	5,4	6,1	1	8,8	0	0
1	1	1	1	8	8	1	1	8	8	1	1	0	0	0	0	5,4	5,9	1	11,6	1	0
1	1	1	1	8	8	1	1	8	8	1	1	0	0	0	0	5,4	5,9	1	14,6	0	0
2	1	1	1	8	8	1	1	8	8	1	1	0	0	1	0	5,4	5,8	1	21	0	1
2	1	1	1	8	8	1	1	8	8	1	1	0	0	1	0	5,4	5,8	1	15	0	0
2	1	1	1	8	8	1	1	8	8	1	1	0	0	1	0	5,4	5,8	1	8,7	0	0
1	1	1	1	8	8	1	1	8	8	1	1	0	0	0	0	5,4	5,7	1			0
2	1	1	1	8	8	1	1	8	8	1	1	0	0	0	0	5,4	6	1	16,3	0	0
1	1	1	1	8	8	1	1	8	8	1	1	0	0	1	0	5,4	6	1	11	0	0
2	1	1	1	8	8	1	1	8	8	0	2	0	0	1	0	5,4	5,7	1	8,25	0	0
2	1	1	1	8	8	1	1	8	8	1	1	0	0	0	0	5,4	5,7	1	21	0	0
2	1	1	1	8	8	1	1	8	8	1	1	0	0	0	0	5,4	6,3	1	12	0	0
1	1	1	1	8	8	0	2	8	8	1	1	0	0	0	0	5,5	6,3	1	6	0	1
2	1	1	1	8	8	1	1	8	8	1	1	0	0	0	0	5,5	6,3	1	11,9	0	0
1	1	1	1	8	8	1	1	8	8	1	1	0	0	0	0	5,5	6,2	1	3	0	0
1	1	1	1	8	8	1	1	8	8	1	1	0	0	1	0	5,5	6,2	1	15,2	0	0
2	1	1	1	8	8	1	1	8	8	1	1	0	0	1	0	5,5	6,4	1	17,7	0	0
2	1	1	1	8	8	1	1	8	8	1	1	0	0	0	0	5,5	6,1	1		0	0
1	1	1	1	8	8	1	1	8	8	1	1	0	0	1	0	5,5	6,1	1	15,2	0	0
2	1	1	3	8	8	3	0	8	8	3	0	1	0	1	1	5,5	6,1	1		0	0
1	1	1	1	8	8	1	1	8	8	1	1	0	0	0	0	5,5	6,3	1	15,7	0	0
1	1	1	1	8	8	1	1	8	8	1	1	0	0	1	0	5,5	6	1	13,7	0	0
1	1	1	1	8	8	1	1	8	8	1	1	0	0	0	0	5,5	6,3	1
1	1	1	1	8	8	1	1	8	8	1	1	0	0	0	0	5,5	5,9	1	4,5	0
2	1	1	1	8	8	1	1	8	8	1	1	0	0	1	0	5,5	6,2	1	15,9	0	0
1	1	1	1	8	8	1	1	8	8	1	1	0	0	1	0	5,5	6	1	14,2	0	0
2	1	1	1	8	8	1	1	8	8	1	1	0	0	1	0	5,5	5,9	1	15,5	0	0
2	1	1	1	8	8	3	0	8	8	3	0	0	0	1	0	5,5	6	1	20	1	0	0	1	1	0
2	1	1	1	8	8	1	1	8	8	1	1	0	0	1	0	5,5	5,7	1		0	0
2	1	1	1	8	8	1	1	8	8	1	1	0	0	1	0	5,5	5,7	1	19,8	0	0
2	1	1	1	8	8	1	1	8	8	1	1	0	0	1	0	5,5	6,2	1	14,6	0	0
2	1	1	1	8	8	1	1	8	8	1	1	0	0	1	0	5,5	6	1	16,7	0	0
2	1	1	1	8	8	1	1	8	8	1	1	0	0	1	1	5,5	6	1	10,4	0	0	1					1
2	1	1	1	8	8	1	1	8	8	1	1	0	0	1	0	5,5	6	1	16,8	0	0
2	1	1	1	8	8	1	1	8	8	1	1	0	0	0	0	5,5	5,9	1	16,8	0
2	1	1	1	8	8	1	1	8	8	1	1	0	0	1	0	5,5	5,9	1	12,2	0	0
1	1	1	1	8	8	1	1	8	8	1	1	0	0	1	0	5,5	5,8	1	13,7	0	0
1	1	1	1	8	8	1	1	8	8	1	1	0	0	1	1	5,5	6,1	1	15,2	0	0	1								1
2	1	1	1	8	8	1	1	8	8	1	1	1	0	1	1	5,5	5,8	1	16,7	0	0	1					1
2	1	1	1	8	8	1	1	8	8	1	1	1	0	1	1	5,5	5,8	1	8,55	0	0	1					1	1
2	1	1	1	8	8	1	1	8	8	0	2	0	0	0	0	5,5	5,8	1	18,7	0	0
2	1	1	1	8	8	1	1	8	8	1	1	0	0	1	1	5,5	5,8	1	19,5	1	0	1							1
2	1	1	1	8	8	1	1	8	8	1	1	0	0	1	1	5,5	5,8	1	19,5	1	0	1							1
2	1	1	1	8	8	1	1	8	8	1	1	0	0	0	0	5,5	5,9	1	17,7	0	0
2	1	1	1	8	8	1	1	8	8	1	1	1	0	0	0	5,5	6,1	1	12,45	1	1	0	0
2	1	1	1	8	8	1	1	8	8	1	1	0	0	0	0	5,6	5,9	1		0	0
2	1	1	1	8	8	1	1	8	8	1	1	0	0	1	1	5,6	5,9	1	10,35	0	1
2	1	1	1	8	8	1	1	8	8	1	1	0	0	0	0	5,6	6,6	1		0	0
2	1	1	1	8	8	1	1	8	8	1	1	0	0	0	0	5,6	6,4	1	6,4	0	1
1	1	1	1	8	8	1	1	8	8	1	1	0	0	1	0	5,6	6,2	1	7,1	1	0
2	1	1	1	8	8	1	1	8	8	1	1	0	0	1	0	5,6	6,2	1	15,75	0	1
1	1	1	1	8	8	1	1	8	8	1	1	0	0	1	0	5,6	6,2	1		0	0
2	1	1	1	8	8	1	1	8	8	1	1	0	0	1	0	5,6	6,1	1	14,5	0	0
2	1	1	1	8	8	1	1	8	8	1	1	0	0	1	0	5,6	6,1	1	13,8	0	0
2	1	1	1	8	8	1	1	8	8	1	1	1	0	1	1	5,6	6,1	1	17,7	0	0	1						1
2	1	1	1	8	8	1	1	8	8	1	1	0	0	1	0	5,6	6	1	9,3	0	0
1	1	1	1	8	8	1	1	8	8	1	1	0	0	1	0	5,6	6	1	13,6	1	0
2	1	1	1	8	8	1	1	8	8	3	0	1	0	1	1	5,6	5,9	1	6,5	0	0	1					1
2	1	1	1	8	8	1	1	8	8	1	1	0	0	1	1	5,6	5,9	1	8,2	1	0	0	0
1	1	1	4	8	8	4	0	8	8	4	0	0	0	0	0	5,6	6	1	11	1	0	0	0
1	1	1	1	8	8	1	1	8	8	1	1	0	0	1	0	5,6	6	1	12	0	0
1	1	1	1	8	8	1	1	8	8	0	2	0	0	1	0	5,6	5,8	1	17,2	0	0
1	1	1	1	8	8	1	1	8	8	1	1	0	0	1	0	5,6	5,9	1	16,2	0	0
2	1	1	1	8	8	1	1	8	8	1	1	0	0	1	1	5,6	6,5	1	18,15	0	0
1	1	1	1	8	8	1	1	8	8	1	1	0	0	1	0	5,6	6,3	1	15,7	0	0
2	1	1	1	8	8	1	1	8	8	1	1	0	0	0	0	5,6	6,2	1	15,3	0	0
2	1	1	1	8	8	1	1	8	8	1	1	0	0	1	0	5,6	6,2	1	9,9	0	0
1	1	1	1	8	8	1	1	8	8	1	1	0	0	0	0	5,6	6,1	1	18,2	0	0
2	1	1	1	8	8	1	1	8	8	1	1	1	0	1	1	5,6	6,2	1	21	1	0	1					1			1
2	1	1	1	8	8	1	1	8	8	1	1	0	0	1	0	5,6	6	1	17,2	0	0
2	1	1	4	8	8	1	1	8	8	1	1	0	0	1	0	5,6	6	1	17,2	0	0	0	1	1	0
2	1	1	1	8	8	1	1	8	8	1	1	0	0	0	0	5,6	5,9	1	16,2	0	0
2	1	1	1	8	8	1	1	8	8	1	1	0	0	0	0	5,6	5,8	1	12,6	0	0
2	1	1	1	8	8	1	1	8	8	1	1	0	0	1	0	5,6	5,9	1	16,2	0	0
2	1	1	1	8	8	1	1	8	8	1	1	0	0	1	1	5,6	6	1	16,8	0	0	1								1
2	1	1	1	8	8	0	2	8	8	0	2	0	0	1	0	5,6	5,9	1	16,4	0	0
2	1	1	1	8	8	1	1	8	8	0	2	0	0	1	0	5,6	6	1	13,6	0	0
2	1	1	1	8	8	3	0	8	8	0	3	1	0	1	1	5,6	5,7	1	14,3	1	0	1					1
1	1	1	1	8	8	1	1	8	8	1	1	1	0	1	1	5,6	6	1	16,5	1	0	1					1
2	1	1	1	8	8	1	1	8	8	1	1	0	0	0	0	5,7	6	1	13,8	0	0
2	1	1	1	8	8	1	1	8	8	1	1	0	0	1	0	5,7	5,9	1	12,4	0	0
1	1	1	1	8	8	1	1	8	8	1	1	0	0	1	0	5,7	6,5	1	21	0
2	1	1	4	8	8	0	2	8	8	0	2	0	0	1	0	5,7	6,6	1		1	0
2	7	7	7	8	8	7	7	8	8	7	7	0	0	1	0	5,7	6,3	1	7	1	0
1	1	1	1	8	8	1	1	8	8	1	1	0	0	1	0	5,7	6,4	1	13,5	0	0
2	1	1	1	8	8	1	1	8	8	1	1	0	0	1	0	5,7	6,3	1		0	1
2	1	1	1	8	8	1	1	8	8	1	1	0	0	1	0	5,7	6,2	1	14,7	0	0
1	1	1	1	8	8	1	1	8	8	1	1	0	0	1	0	5,7	6,2	1	14,6	1	0
1	1	1	1	8	8	1	1	8	8	1	1	1	0	1	1	5,7	6,3	1	20	0	0	1					1	1
1	1	1	1	8	8	1	1	8	8	1	1	0	0	1	0	5,7	6,2	1	16,2	0	0
1	1	1	1	8	8	1	1	8	8	1	1	0	0	1	1	5,7	6,1	1	15,7	0	1	1						1
1	1	1	1	8	8	1	1	8	8	1	1	0	0	1	0	5,7	6,2	1	15,1	0	0
2	1	1	1	8	8	4	0	8	8	4	0	0	0	0	0	5,7	6,2	1	12,45	0	1
2	1	1	1	8	8	1	1	8	8	1	1	0	0	1	0	5,7	6,1	1	17,2	0	0
2	1	1	3	8	8	1	1	8	8	1	1	1	0	1	1	5,7	6,1	1	17,2	0	0	1					1		1
2	1	1	1	8	8	1	1	8	8	1	1	0	0	1	0	5,7	6,1	1	16,8	0	0
1	1	1	3	8	8	1	1	8	8	1	1	1	0	1	1	5,7	6,3	1	9,3	0	0	1					1	1	1
1	1	1	1	8	8	1	1	8	8	1	1	0	0	0	0	5,7	6	1	9,3	1	0
2	1	1	1	8	8	1	1	8	8	1	1	0	0	1	0	5,7	6	1	8,2	1	0
2	1	1	1	8	8	0	2	8	8	0	2	0	0	0	0	5,7	6,2	1	17,2	0	0
2	1	1	1	8	8	1	1	8	8	1	1	0	0	1	1	5,7	6	1	9,4	0	0	1						1
2	1	1	1	8	8	1	1	8	8	1	1	0	0	1	0	5,7	6,5	1	11,7	0	0
1	1	1	1	8	8	1	1	8	8	1	1	0	0	0	0	5,7	6,4	1	5,4	0	1
2	1	1	1	8	8	1	1	8	8	1	1	0	0	0	0	5,7	6,4	1	17,55	0	0
2	1	1	1	8	8	0	2	8	8	0	2	0	0	1	0	5,7	6,6	1		1	0
2	1	1	1	8	8	1	1	8	8	1	1	1	0	1	1	5,7	6,4	1	9,3	0	0	1					1
2	0	2	1	8	8	1	1	8	8	1	1	0	0	1	0	5,7	6,5	1	20,4	0	0
1	1	1	1	8	8	1	1	8	8	1	1	0	0	1	0	5,7	6,3	1	16,8	1	0
2	1	1	1	8	8	1	1	8	8	1	1	0	0	1	1	5,7	6,3	1	19,2	0	0	1					1
2	1	1	2	8	8	7	7	8	8	7	7	1	0	1	0	5,7	6,3	1	5,1	0	1	0	1	1	0
1	1	1	1	8	8	1	1	8	8	1	1	0	0	1	0	5,7	6,3	1	18,2	0	0
1	1	1	1	8	8	1	1	8	8	1	1	0	0	0	0	5,7	6,3	1	15,5	0	0
1	1	1	3	8	8	1	1	8	8	1	1	0	0	0	0	5,7	6,5	1	18,7	0	0	0	0
1	1	1	1	8	8	1	1	8	8	1	1	0	0	1	1	5,7	6,2	1	13,7	0	0	1					1
1	1	1	1	8	8	1	1	8	8	1	1	0	0	1	0	5,7	6,1	1	17,4	0	0
1	1	1	1	8	8	1	1	8	8	1	1	1	0	1	0	5,7	6,2	1	18,2	0	0	1					1	1
1	1	1	1	8	8	1	1	8	8	1	1	0	0	1	0	5,7	6,1	1	16,2	1	0
1	1	1	1	8	8	1	1	8	8	1	1	0	0	1	0	5,7	6	1	14,2	0	0
1	1	1	1	8	8	1	1	8	8	1	1	0	0	0	0	5,7	6	1	12,5	1	1
1	1	1	1	8	8	1	1	8	8	1	1	0	0	1	0	5,7	6	1	19,4	0	0
2	1	1	1	8	8	1	1	8	8	1	1	0	0	1	0	5,7	6	1	16	0	0
1	1	1	1	8	8	1	1	8	8	1	1	0	0	1	0	5,7	6	1	11	0	0
1	1	1	1	8	8	1	1	8	8	1	1	0	0	1	0	5,7	6	1	17,2	0	0
2	1	1	1	8	8	1	1	8	8	1	1	0	0	1	0	5,7	6,1	1	21	0	0
2	1	1	1	8	8	1	1	8	8	1	1	0	0	1	0	5,7	5,9	1	18,9	1	0
2	1	1	1	8	8	1	1	8	8	1	1	0	0	1	0	5,7	5,8	1	17,7	0	0
2	1	1	1	8	8	1	1	8	8	1	1	0	0	0	0	5,7	5,8	1	21	0	0
1	1	1	1	8	8	1	1	8	8	1	1	0	0	1	0	5,7	6	1	16,2	0	0
1	1	1	1	8	8	1	1	8	8	1	1	0	0	1	0	5,7	6	1	17,2	0	0
1	1	1	1	8	8	0	2	8	8	1	1	0	0	0	0	5,7	6,3	1	4,35	0	1
2	1	1	1	8	8	1	1	8	8	1	1	0	0	1	0	5,7	6,1	1	17,2	0	0
2	1	1	1	8	8	1	1	8	8	1	1	0	0	1	0	5,7	5,9	1	13	0	0
1	1	1	1	8	8	1	1	8	8	1	1	1	0	1	1	5,7	6,1	1	12,8	1		1								1
1	1	1	1	8	8	1	1	8	8	1	1	0	0	0	0	5,7	6	1		0	1
2	1	1	1	8	8	1	1	8	8	1	1	0	0	1	0	5,8	6,1	1	18,2	0	0
1	1	1	1	8	8	1	1	8	8	1	1	0	0	1	0	5,8	6,5	1	15,7	1	0
2	1	1	1	8	8	1	1	8	8	1	1	0	0	0	0	5,8	6,5	1	6,1	0	0
1	1	1	1	8	8	1	1	8	8	1	1	1	0	0	1	5,8	6,5	1		0	0
1	1	1	1	8	8	1	1	8	8	1	1	0	0	1	0	5,8	6,5	1	16,2	0	0
2	1	1	1	8	8	1	1	8	8	1	1	1	0	0	0	5,8	6,5	1	17,2	0	0	1					1			1
1	1	1	1	8	8	1	1	8	8	1	1	0	0	0	0	5,8	6,4	1			0
1	1	1	1	8	8	1	1	8	8	1	1	0	0	0	0	5,8	6,5	1	6,8		0
1	1	1	1	8	8	8	8	8	8	8	8	0	0	0	0	5,8	6,4	1	8,8	0	0
2	1	1	1	8	8	1	1	8	8	1	1	0	0	1	0	5,8	6,4	1	9,3	0	0
1	1	1	1	8	8	1	1	8	8	1	1	0	0	1	0	5,8	6,4	1	16,7	0	0
2	1	1	1	8	8	1	1	8	8	1	1	0	0	0	0	5,8	6,3	1	12	0	0
2	1	1	1	8	8	1	1	8	8	1	1	1	0	0	1	5,8	6,5	1	12,7	1	1	1					1	1
2	1	1	1	8	8	1	1	8	8	1	1	0	0	1	0	5,8	6,4	1	4,6	0	0
1	1	1	1	8	8	1	1	8	8	1	1	0	0	1	0	5,8	6,2	1	10,8	0	0
1	1	1	1	8	8	3	0	8	8	0	3	0	0	1	1	5,8	6,2	1	15,3	0	0	1					1
1	1	1	1	8	8	1	1	8	8	1	1	0	0	1	0	5,8	6,2	1	18,8	0	0
1	1	1	1	8	8	1	1	8	8	1	1	0	0	1	0	5,8	6,4	1		0	1
1	1	1	1	8	8	1	1	8	8	1	1	1	0	1	1	5,8	6,2	1	21	0		1						1
2	1	1	1	8	8	1	1	8	8	1	1	0	0	1	0	5,8	6,2	1	16,5	0	0
2	1	1	1	8	8	1	1	8	8	1	1	0	0	1	0	5,8	6,1	1	11,4	0	0
1	1	1	1	8	8	1	1	8	8	1	1	0	0	1	0	5,8	6,1	1	11,6	0
2	1	1	1	8	8	0	2	8	8	0	2	0	0	1	0	5,8	6,1	1	18,3	0	1	1					1
2	1	1	1	8	8	0	3	8	8	1	1	0	0	0	1	5,8	6	1	15,2	0	0	1								1
1	1	1	1	8	8	1	1	8	8	1	1	0	0	1	0	5,8	6	1	17,7	0	0
1	1	1	1	8	8	0	2	8	8	0	2	0	0	1	0	5,8	6	1	15,7	0	0
2	1	1	1	8	8	1	1	8	8	1	1	0	0	0	0	5,8	6,9	1	11,4	0	0
2	1	1	1	8	8	1	1	8	8	1	1	0	0	1	0	5,8	6,5	1	6,4	0	0
1	1	1	1	8	8	1	1	8	8	1	1	0	0	0	0	5,8	6,6	1	12,7	0	0
1	1	1	1	8	8	1	1	8	8	1	1	1	0	1	1	5,8	6,5	1	12,6	0	0
2	1	1	1	8	8	1	1	8	8	1	1	0	0	1	0	5,8	6,2	1	20,4	0	0
1	1	1	1	8	8	1	1	8	8	1	1	0	0	0	0	5,8	6,3	1	19,8	0
2	1	1	1	8	8	1	1	8	8	1	1	0	0	1	0	5,8	6,2	1	13	1	0
2	1	1	1	8	8	1	1	8	8	1	1	0	0	1	0	5,8	6,3	1	8,2	0	0
2	1	1	1	8	8	1	1	8	8	1	1	0	0	1	0	5,8	6,2	1	16	0	0
1	1	1	1	8	8	1	1	8	8	1	1	1	0	1	1	5,8	6	1	19,8	0	0	1					1
2	1	1	1	8	8	1	1	8	8	1	1	0	0	1	0	5,8	6,1	1	18,2	0	0
1	1	1	1	8	8	1	1	8	8	1	1	0	0	0	0	5,8	6,2	1	12,7	0	1
1	1	1	1	8	8	1	1	8	8	1	1	0	0	1	0	5,8	6,2	1	13,1	1	0
2	1	1	1	8	8	1	1	8	8	1	1	0	0	1	0	5,8	6,1	1	17,2	0	0
2	1	1	1	8	8	1	1	8	8	1	1	0	0	1	1	5,8	6,1	1	8,7	0	1	0	0
1	1	1	1	8	8	1	1	8	8	1	1	0	0	0	0	5,8	6,1	1		0
2	1	1	1	8	8	1	1	8	8	1	1	0	0	1	0	5,8	5,9	1	18,75	0	0
2	1	1	1	8	8	1	1	8	8	1	1	1	0	1	1	5,8	6,1	1	16,4	1	0	1					1	1
1	1	1	1	8	8	1	1	8	8	1	1	0	0	0	0	5,8	6,1	1	15,9	0	0
2	1	1	1	8	8	3	0	8	8	3	0	1	0	1	1	5,8	5,9	1	11,2	0	0	1					1	1
2	1	1	1	8	8	1	1	8	8	1	1	0	0	1	0	5,8	6,2	1	10,9	0	0
2	1	1	1	8	8	1	1	8	8	1	1	0	0	1	0	5,8	6	1	14	0	0
1	1	1	1	8	8	1	1	8	8	1	1	0	0	1	0	5,8	6,2	1	16,2	0	0
1	1	1	1	8	8	1	1	8	8	1	1	0	0	0	0	5,8	6,1	1	18,8	0	0
1	0	0	1	8	8	1	1	8	8	0	2	0	0	0	0	5,8	6,1	1	15,2	0	0
2	1	1	1	8	8	1	1	8	8	0	2	0	0	1	0	5,8	6,1	1	18,8	1	0
2	1	1	1	8	8	1	1	8	8	1	1	0	0	1	0	5,8	6,1	1	18,8	0	0
2	1	1	1	8	8	1	1	8	8	1	1	0	0	0	0	5,8	6,1	1	20,4	0	0
1	1	1	1	8	8	1	1	8	8	1	1	0	0	0	0	5,8	6,1	1	14,8	0	0
2	1	1	1	8	8	1	1	8	8	1	1	0	0	1	0	5,8	6,5	1	10,3	0	0
2	1	1	1	8	8	1	1	8	8	1	1	0	0	0	0	5,8	6,4	1	16,8	0	0
1	1	1	1	8	8	1	1	8	8	1	1	0	0	1	0	5,8	6,1	1	15,8	0	0
1	1	1	1	8	8	1	1	8	8	1	1	0	0	1	0	5,8	6,1	1	8,8	0	1
2	1	1	0	8	8	1	1	8	8	3	0	1	0	1	1	5,9	6,1	1	17,55		0	1							1
2	1	1	1	8	8	1	1	8	8	1	1	0	0	1	0	5,9	6,6	1	17,2	0	0
2	1	1	1	8	8	1	1	8	8	1	1	0	0	0	0	5,9	6,5	1	10,4	0	0
1	1	1	1	8	8	1	1	8	8	1	1	0	0	0	0	5,9	6,6	1	17,4	0	0
2	1	1	1	8	8	1	1	8	8	1	1	0	0	1	1	5,9	6,5	1	14,3	0	0	0	0
1	1	1	1	8	8	1	1	8	8	1	1	0	0	0	0	5,9	6,6	1	12,4	0	0
2	1	1	1	8	8	1	1	8	8	1	1	0	0	1	0	5,9	6,4	1	15,6	0	0
2	1	1	1	8	8	1	1	8	8	1	1	0	0	1	0	5,9	6,2	1	16,1	0
2	1	1	1	8	8	1	1	8	8	1	1	0	0	1	0	5,9	5,9	1	14,2	0	0
1	1	1	1	8	8	1	1	8	8	1	1	0	0	0	0	5,9	6,2	1	15,6	1	0
1	1	1	1	8	8	1	1	8	8	1	1	0	0	0	1	5,9	6,4	1	15,2	1	0	1					1	1
1	1	1	1	8	8	1	1	8	8	0	2	1	0	0	0	5,9	6,2	1	17,2	1	0
2	1	1	1	8	8	1	1	8	8	1	1	0	0	0	0	5,9	6,6	1	10,5	0	1
2	1	1	1	8	8	1	1	8	8	1	1	0	0	1	0	5,9	6,6	1	11,4	0	0
1	1	1	1	8	8	1	1	8	8	1	1	0	0	1	0	5,9	6,5	1	18,4	0	0
2	1	1	1	8	8	1	1	8	8	1	1	0	0	1	0	5,9	6,5	1	17,7	0	0
2	1	1	1	8	8	1	1	8	8	1	1	0	0	0	0	5,9	6,5	1	13	0	0
1	1	1	1	8	8	1	1	8	8	1	1	0	0	1	1	5,9	6,4	1		0	0	0	0
1	1	1	1	8	8	1	1	8	8	1	1	0	0	0	0	5,9	6,4	1	15,2	1	0
2	1	1	1	8	8	1	1	8	8	1	1	0	0	0	0	5,9	6,4	1	13,6	0	0
1	1	1	1	8	8	1	1	8	8	1	1	0	0	1	0	5,9	6,5	1	9	0	0
2	1	1	1	8	8	1	1	8	8	1	1	0	0	1	0	5,9	6,3	1	13,7	0	0
2	1	1	1	8	8	1	1	8	8	1	1	0	0	1	0	5,9	6,3	1	16,2	0	0
1	1	1	1	8	8	1	1	8	8	1	1	0	0	1	0	5,9	6,3	1	16,8	0
1	1	1	1	8	8	1	1	8	8	1	1	0	0	0	0	5,9	6,2	1	20	1	0
2	1	1	1	8	8	1	1	8	8	1	1	0	0	1	0	5,9	6,2	1	16,1	0	0
2	1	1	1	8	8	1	1	8	8	1	1	0	0	0	0	5,9	6,3	1	17,7	0	0
1	1	1	1	8	8	1	1	8	8	1	1	0	0	1	0	5,9	6,3	1	14,7	0	0
2	1	1	1	8	8	1	1	8	8	1	1	0	0	0	0	5,9	6,4	1	10	0	0
2	1	1	1	8	8	1	1	8	8	1	1	0	0	0	0	5,9	6,2	1	14	0	1
1	1	1	1	8	8	1	1	8	8	1	1	1	0	1	0	5,9	6,1	1	16,8	0	0	1						1
2	1	1	1	8	8	1	1	8	8	1	1	0	0	1	0	5,9	6,2	1	16,2	0	0
2	1	1	1	8	8	1	1	8	8	1	1	0	0	0	0	5,9	6,1	1	20	0	0
2	1	1	3	8	8	1	1	8	8	1	1	1	0	1	1	5,9	6,1	1	13,9	0		1					1
2	1	1	1	8	8	1	1	8	8	1	1	0	0	1	0	5,9	6,2	1	14	0	0
1	1	1	1	8	8	0	2	8	8	0	2	0	0	0	0	5,9	6,1	1	16,8	1	0
1	1	1	1	8	8	1	1	8	8	0	3	1	0	1	1	5,9	6,2	1	18,9	1	0	1					1
1	1	1	1	8	8	1	1	8	8	1	1	0	0	1	0	5,9	6,4	1	17,2	0	0
1	1	1	1	8	8	1	1	8	8	1	1	0	0	1	0	5,9	6,2	1	18	0	0
1	1	1	1	8	8	1	1	8	8	1	1	0	0	1	0	5,9	6,6	1	10,3	1	0
2	1	1	1	8	8	1	1	8	8	1	1	0	0	1	0	5,9	6,5	1	17,2	0	0
2	1	1	1	8	8	1	1	8	8	1	1	0	0	1	0	5,9	6,2	1	11,5	0	0
1	1	1	1	8	8	1	1	8	8	1	1	0	0	1	0	6	6,7	1	13,8	0	0
2	1	1	1	8	8	1	1	8	8	1	1	0	0	1	0	6	6,9	1	11,8	0	0
1	1	1	3	8	8	3	0	8	8	1	1	1	0	1	1	6	6,9	1		0	0
1	1	1	1	8	8	1	1	8	8	1	1	0	0	1	0	6	6,8	1		1	0
1	1	1	1	8	8	1	1	8	8	1	1	0	0	1	0	6	6,6	1	18,8	1	0
1	1	1	1	8	8	1	1	8	8	1	1	0	0	1	0	6	6,6	1	10,4	0	1
1	1	1	1	8	8	1	1	8	8	1	1	0	0	1	0	6	6,8	1	18,3	1	0
1	1	1	3	8	8	1	1	8	8	3	0	1	0	1	1	6	6,6	1		1	0
1	1	1	1	8	8	1	1	8	8	1	1	0	0	1	0	6	6,5	1	16,4	0	0
1	1	1	1	8	8	1	1	8	8	1	1	1	0	0	1	6	6,4	1	11,2	0	0	1						1
1	1	1	1	8	8	0	3	8	8	0	3	1	0	0	1	6	6,3	1	12,3	0
2	1	1	1	8	8	1	1	8	8	1	1	0	0	0	0	6	6,3	1	18,2	0	0
1	1	1	1	8	8	1	1	8	8	1	1	0	0	0	1	6	6,3	1	8,2	1	0	1					1		1
2	1	1	1	8	8	1	1	8	8	1	1	0	0	0	0	6	6,4	1	14,7	0	0
1	1	1	1	8	8	0	2	8	8	0	2	0	0	0	0	6	6,5	1	17,7	0	0
2	1	1	1	8	8	1	1	8	8	1	1	0	0	0	0	6	6,2	1	7,2	0	0
2	1	1	1	8	8	1	1	8	8	1	1	0	0	1	0	6	6,2	1	14,9	0	0
1	1	1	1	8	8	0	2	8	8	0	2	0	0	1	0	6	6,3	1	18,4	0	0
2	1	1	1	8	8	1	1	8	8	1	1	0	0	1	1	6	6,3	1	14,2	0		1					1
1	1	1	1	8	8	1	1	8	8	1	1	0	0	0	0	6	6,4	1	9,2	0	0
2	1	1	3	8	8	1	1	8	8	3	0	1	0	1	1	6	6,8	1	16,8	0	0	1					1		1
2	1	1	1	8	8	1	1	8	8	1	1	0	0	1	0	6	6,6	1	9,4	0	0
1	1	1	1	8	8	1	1	8	8	1	1	0	0	1	0	6	6,7	1	15,2	0	0
2	1	1	1	8	8	1	1	8	8	1	1	0	0	0	0	6	6,6	1	10,9	0	0
1	0	2	1	8	8	1	1	8	8	1	1	0	0	0	0	6	6,5	1	7,5	0	0
2	1	1	1	8	8	1	1	8	8	1	1	0	0	0	0	6	6,5	1	10,8	0	0
1	1	1	1	8	8	1	1	8	8	1	1	0	0	1	0	6	6,6	1	19,4	0	0
1	1	1	1	8	8	1	1	8	8	1	1	0	0	0	0	6	6,5	1	12,45	0	0
2	1	1	1	8	8	1	1	8	8	1	1	0	0	1	0	6	6,7	1	7	0	0
2	1	1	1	8	8	1	1	8	8	1	1	0	0	1	0	6	6,6	1	12,7	0	0
2	1	1	1	8	8	1	1	8	8	1	1	0	0	1	0	6	6,5	1	17,2	1	0
1	1	1	1	8	8	1	1	8	8	1	1	0	0	0	0	6	6,6	1	18,8	0	1
1	1	1	1	8	8	1	1	8	8	1	1	0	0	0	0	6	6,5	1	14,1	0	0
2	1	1	1	8	8	8	8	8	8	8	8	0	0	1	0	6	6,4	1	16,8	0	0
1	1	1	3	8	8	1	1	8	8	1	1	0	0	1	1	6	6,5	1	18,7	0	0	1							1
2	1	1	1	8	8	1	1	8	8	1	1	1	0	1	1	6	6,5	1	13	0	0	1					1	1
1	1	1	1	8	8	1	1	8	8	1	1	0	0	1	0	6	6,5	1	15,2	0	0
2	1	1	1	8	8	1	1	8	8	1	1	0	0	1	0	6	6,4	1	13	1	0
1	1	1	1	8	8	1	1	8	8	1	1	0	0	0	0	6	6,3	1	17,8	0	0
1	1	1	1	8	8	1	1	8	8	1	1	0	0	0	0	6	6,5	1	17,7	1	0
2	1	1	1	8	8	1	1	8	8	1	1	0	0	0	0	6	6,3	1	15	0	0
1	1	1	1	8	8	1	1	8	8	1	1	0	0	0	0	6	6,3	1	18,8	0	0
1	1	1	1	8	8	1	1	8	8	1	1	0	0	0	0	6	6,3	1	17,2	0	0
1	1	1	1	8	8	1	1	8	8	1	1	1	0	1	1	6	6,6	1	10,2	0	1	1						1
1	1	1	1	8	8	1	1	8	8	1	1	0	0	1	0	6	6,2	1	17,2	0	0
1	1	1	1	8	8	1	1	8	8	1	1	0	0	1	0	6	6,4	1	8,7	1	1
1	1	1	1	8	8	3	0	8	8	1	1	0	0	1	0	6	6,3	1	17,4	0	0	0	0
2	1	1	1	8	8	0	2	8	8	0	2	0	0	1	0	6	6,2	1	17,5	0	0
1	1	1	1	8	8	1	1	8	8	1	1	1	0	1	1	6	6,3	1	17,2	0	0	1					1
2	1	1	1	8	8	1	1	8	8	1	1	0	0	1	0	6	6,3	1	17,2	0	0
2	1	1	1	8	8	1	1	8	8	1	1	0	0	1	0	6	6,4	1	18,7	0	0
2	1	1	1	8	8	1	1	8	8	1	1	0	0	1	0	6	6,5	1	18,9	1	0
2	1	1	1	8	8	1	1	8	8	1	1	0	0	1	0	6,1	6,3	1	9,4	0	0
2	1	1	1	8	8	1	1	8	8	1	1	0	0	1	0	6,1	6,4	1	20,4	0	0
1	1	1	3	8	8	8	8	8	8	8	8	1	0	1	1	6,1	6,8	1	7,9	1	0	1					1	1	1
2	1	1	1	8	8	1	1	8	8	1	1	0	0	0	0	6,1	6,8	1	12,75	0	1
1	1	1	1	8	8	1	1	8	8	1	1	0	0	0	0	6,1	6,7	1	9,7	0	0
1	1	1	1	8	8	1	1	8	8	1	1	0	0	1	0	6,1	6,7	1	8,7	1	1
2	1	1	1	8	8	3	0	8	8	3	0	1	0	1	1	6,1	6,6	1	14,1	1	0	1						1	1
1	1	1	1	8	8	1	1	8	8	1	1	0	0	0	0	6,1	6,7	1	18,9	0	0
2	1	1	1	8	8	1	1	8	8	1	1	0	0	1	0	6,1	6,8	1	12,5	0	0
2	1	1	1	8	8	1	1	8	8	1	1	0	0	1	0	6,1	6,6	1	12,6	0	0
2	1	1	1	8	8	1	1	8	8	1	1	0	0	1	0	6,1	6,6	1	18,2	0	0	0	0
1	1	1	1	8	8	3	0	8	8	1	1	1	0	1	1	6,1	6,6	1	14,7	1	0
2	1	1	1	8	8	1	1	8	8	1	1	0	0	0	0	6,1	6,6	1	6,1	0	0
1	1	1	1	8	8	1	1	8	8	1	1	0	0	0	0	6,1	6,6	1	17,2	0	0
1	1	1	1	8	8	1	1	8	8	1	1	1	0	1	1	6,1	6,5	1	16,6	1	0	1						1
1	1	1	1	8	8	1	1	8	8	1	1	1	0	1	1	6,1	6,6	1		1	0	1					1
1	1	1	1	8	8	1	1	8	8	1	1	0	0	0	0	6,1	6,5	1	14,7	1	0
1	1	1	1	8	8	1	1	8	8	1	1	1	0	1	1	6,1	6,5	1	6,4	1	0	1					1		1
2	1	1	1	8	8	1	1	8	8	1	1	0	0	0	0	6,1	6,3	1	9,7	0	0
1	1	1	1	8	8	1	1	8	8	1	1	0	0	0	0	6,1	6,6	1	7,65	0	0
1	1	1	1	8	8	1	1	8	8	1	1	0	0	1	0	6,1	6,4	1	11,5	0	0
1	1	1	1	8	8	1	1	8	8	1	1	0	0	1	0	6,1	6,3	1	6,7	0	0
1	1	1	1	8	8	1	1	8	8	1	1	0	0	0	0	6,1	6,6	1	11,2	0
1	1	1	1	8	8	1	1	8	8	1	1	1	0	1	1	6,1	6,3	1	15,2	0	0	1					1	1	1
2	1	1	1	8	8	1	1	8	8	1	1	0	0	1	0	6,1	6,5	1		0	1
1	1	1	1	8	8	1	1	8	8	1	1	1	0	1	1	6,1	6,3	1	10,2	1	0
1	1	1	1	8	8	1	1	8	8	1	1	0	0	0	0	6,1	6,7	1	16,8	0	1
1	1	1	1	8	8	4	0	8	8	1	1	1	0	1	1	6,1	6,7	1	16,8	0	1	1					1	1
2	1	1	1	8	8	1	1	8	8	1	1	0	0	1	0	6,1	6,9	1	8,2	0	0
2	1	1	1	8	8	1	1	8	8	1	1	0	0	0	0	6,1	6,7	1	10,35	0
1	1	1	1	8	8	1	1	8	8	1	1	1	0	1	1	6,1	6,7	1	15,2	1	0	1					1	1
2	1	1	1	8	8	1	1	8	8	1	1	0	0	1	0	6,1	6,6	1	17,7	0	0
1	1	1	1	8	8	1	1	8	8	1	1	0	0	0	0	6,1	6,5	1	4,4	0	1
1	0	3	1	8	8	1	1	8	8	1	1	0	0	1	0	6,1	6,5	1	10,9	1	0
1	1	1	1	8	8	1	1	8	8	1	1	0	0	1	0	6,1	6,7	1	17,7	0	0
2	1	1	1	8	8	1	1	8	8	1	1	0	0	0	0	6,1	6,4	1	10,4	0	0
2	1	1	1	8	8	1	1	8	8	1	1	0	0	1	0	6,1	6,5	1	21	0	0
2	1	1	1	8	8	1	1	8	8	1	1	0	0	1	0	6,1	6,5	1	17,2	0	0
2	1	1	3	8	8	1	1	8	8	1	1	1	0	1	1	6,1	6,5	1	16,3	0		1					1
1	1	1	1	8	8	1	1	8	8	1	1	1	0	1	1	6,1	6,4	1	10,2	1	0	1					1		1
2	1	1	1	8	8	1	1	8	8	1	1	0	0	1	0	6,1	6,3	1	13,5	0	0
2	1	1	1	8	8	0	2	8	8	0	2	0	0	1	0	6,1	6,4	1	10,6	0	1
1	1	1	1	8	8	1	1	8	8	0	2	0	0	1	0	6,1	6,3	1	13,2	0	0
2	1	1	1	8	8	1	1	8	8	1	1	0	0	1	0	6,2	6,5	1	17	0	0
1	1	1	1	8	8	1	1	8	8	1	1	0	0	0	0	6,2	6,8	1	17,2	0	0
1	1	1	1	8	8	1	1	8	8	1	1	0	0	0	0	6,2	6,8	1	18,8	0	0
1	1	1	1	8	8	1	1	8	8	1	1	0	0	0	0	6,2	6,9	1		0	1
1	1	1	1	8	8	0	3	8	8	0	3	0	0	1	0	6,2	6,7	1	15,2	1	0
1	1	1	1	8	8	0	2	8	8	0	2	0	0	1	0	6,2	6,8	1	5,9	0	0
1	1	1	1	8	8	1	1	8	8	1	1	0	0	0	0	6,2	6,9	1	7,5	0	1
1	1	1	1	8	8	1	1	8	8	1	1	0	0	0	0	6,2	6,6	1	7,1	0	0
1	1	1	1	8	8	1	1	8	8	1	1	0	0	1	0	6,2	6,6	1	14,8	0	0
2	1	1	1	8	8	1	1	8	8	1	1	0	0	0	0	6,2	6,6	1	19,4	0	0
1	1	1	1	8	8	1	1	8	8	1	1	0	0	1	0	6,2	6,8	1	20	0	0
2	1	1	1	8	8	1	1	8	8	1	1	0	0	1	0	6,2	6,5	1	16,2	0	0
2	1	1	5	8	8	1	1	8	8	1	1	0	0	1	0	6,2	6,5	1		1	1
1	1	1	1	8	8	1	1	8	8	1	1	0	0	1	0	6,2	6,7	1	14,1	0	0
2	1	1	1	8	8	0	2	8	8	0	2	0	0	0	0	6,2	6,5	1	17,4	0	0
2	1	1	1	8	8	1	1	8	8	1	1	0	0	1	0	6,2	6,5	1	18,3	0	1
2	1	1	1	8	8	1	1	8	8	1	1	1	0	1	1	6,2	6,6	1	17,7	1	0	1						1
2	1	1	3	8	8	3	0	8	8	3	0	1	0	1	0	6,2	6,5	1	17,2	0	0	1					1
2	1	1	1	8	8	1	1	8	8	1	1	0	0	1	0	6,2	6,5	1	13,5	0	0
2	1	1	1	8	8	3	0	8	8	3	0	0	0	1	1	6,2	6,7	1	9,2	1	0	1								1
1	1	1	1	8	8	1	1	8	8	1	1	0	0	1	0	6,2	6,7	1	6,9	0	1
1	1	1	1	8	8	1	1	8	8	1	1	0	0	1	0	6,2	6,9	1	13,7	0	0
2	1	1	1	8	8	1	1	8	8	1	1	0	0	1	0	6,2	6,7	1	11	0	0
1	1	1	1	8	8	1	1	8	8	1	1	0	0	0	0	6,2	6,6	1	17,2	0	0
1	1	1	1	8	8	1	1	8	8	1	1	0	0	0	0	6,2	6,6	1	15	0	0
1	1	1	1	8	8	1	1	8	8	1	1	0	0	1	0	6,2	6,6	1	17,3	0	0
1	1	1	3	8	8	1	1	8	8	1	1	1	0	1	1	6,2	6,7	1		1	0
1	1	1	1	8	8	1	1	8	8	1	1	0	0	1	0	6,2	6,4	1	16,8	0	0
1	1	1	1	8	8	1	1	8	8	1	1	0	0	1	0	6,2	6,3	1	6,7	1	0
2	1	1	1	8	8	1	1	8	8	1	1	0	0	1	0	6,2	6,5	1	11,5	0	0
2	1	1	1	8	8	1	1	8	8	1	1	1	0	1	0	6,2	6,4	1	4,6	1	0	1									1
1	1	1	1	8	8	1	1	8	8	1	1	0	0	1	0	6,2	6,3	1	15,7	0
1	1	1	1	8	8	1	1	8	8	1	1	0	0	1	0	6,2	6,5	1	8,5	0	1
1	1	1	1	8	8	1	1	8	8	1	1	0	0	1	0	6,2	6,5	1	18,2	0	0
1	1	1	1	8	8	1	1	8	8	3	0	1	0	1	1	6,2	6,4	1	13,7	0	0	1					1
2	1	1	3	8	8	1	1	8	8	1	1	1	0	1	1	6,2	6,4	1		0	0
1	1	1	1	8	8	8	8	8	8	8	8	0	0	1	0	6,2	6,6	1	10,9	1	0
2	1	1	1	8	8	1	1	8	8	1	1	0	0	1	0	6,3	6,5	1	7,9	0	1
1	1	1	1	8	8	1	1	8	8	1	1	0	0	1	0	6,3	6,5	1	13,2	0	0
1	1	1	1	8	8	1	1	8	8	0	2	0	0	0	0	6,3	6,7	1	16,8	0	0
1	0	2	1	8	8	0	2	8	8	0	2	0	0	0	1	6,3	6,8	1	9,9	0	0	0	1	1	2					1
1	1	1	1	8	8	1	1	8	8	1	1	0	0	0	0	6,3	7	1			1
1	1	1	1	8	8	1	1	8	8	1	1	1	0	0	1	6,3	6,8	1	12,7	0	0	1							1		1
1	1	1	1	8	8	1	1	8	8	1	1	0	0	1	0	6,3	6,5	1	16,7	0	0
2	1	1	1	8	8	1	1	8	8	1	1	0	0	1	0	6,3	6,5	1	10,8	0	0
2	1	1	1	8	8	1	1	8	8	1	1	0	0	1	0	6,3	6,7	1	7,9	0
1	1	1	1	8	8	1	1	8	8	1	1	0	0	0	0	6,3	6,9	1		0	0
2	1	1	1	8	8	1	1	8	8	1	1	0	0	0	0	6,3	6,7	1	12,2	1	0
2	1	1	1	8	8	1	1	8	8	1	1	1	0	0	1	6,3	6,7	1	12,2	1	0	1					1
1	1	1	4	8	8	1	1	8	8	1	1	0	0	1	0	6,3	6,7	1		0	0
1	1	1	1	8	8	1	1	8	8	1	1	0	0	0	0	6,3	6,7	1	6,9	0	0
2	1	1	1	8	8	1	1	8	8	1	1	0	0	1	0	6,3	6,7	1	18,2	0	0
2	1	1	1	8	8	1	1	8	8	1	1	0	0	0	0	6,3	6,6	1	7,7	0	1
1	1	1	1	8	8	1	1	8	8	1	1	0	0	1	0	6,3	6,5	1	11,2	0	0
2	1	1	1	8	8	1	1	8	8	1	1	0	0	1	0	6,3	6,6	1	18,2	1	0
2	1	1	1	8	8	1	1	8	8	1	1	0	0	1	1	6,3	6,6	1	13	0	0	1					1
2	1	1	1	8	8	1	1	8	8	1	1	0	0	0	0	6,3	6,5	1	8,4	0	0
2	1	1	1	8	8	1	1	8	8	1	1	0	0	1	0	6,3	6,5	1	14,7	0	0
2	1	1	1	8	8	1	1	8	8	1	1	0	0	1	0	6,3	6,6	1	14,7	0	0
1	1	1	1	8	8	1	1	8	8	1	1	0	0	1	0	6,3	7	1	16,2	0	0
2	1	1	1	8	8	1	1	8	8	1	1	0	0	1	0	6,3	6,4	1	17,25	0	0
2	1	1	1	8	8	1	1	8	8	1	1	0	0	1	0	6,4	7,1	1	10,8	0	0
1	1	1	1	8	8	1	1	8	8	1	1	0	0	1	1	6,4	7,1	1	5,3	1	0	1							1
1	1	1	1	8	8	1	1	8	8	1	1	0	0	0	0	6,4	6,8	1	21	0	0
1	1	1	1	8	8	1	1	8	8	1	1	0	0	0	0	6,4	6,7	1	17,2	1
1	1	1	1	8	8	1	1	8	8	1	1	1	0	0	1	6,4	6,8	1	18,7	0	0	1					1
2	1	1	1	8	8	1	1	8	8	1	1	0	0	0	0	6,4	6,8	1	14,1	1	0
1	1	1	1	8	8	0	2	8	8	0	2	0	0	1	0	6,4	6,9	1	11,7	0	0
2	1	1	1	8	8	1	1	8	8	1	1	0	0	0	0	6,4	6,7	1		0	0
2	1	1	1	8	8	1	1	8	8	1	1	0	0	0	0	6,4	6,7	1	18,4	0	0
1	1	1	1	8	8	1	1	8	8	1	1	0	0	1	0	6,4	6,7	1	15,2	0	0
1	1	1	1	8	8	1	1	8	8	1	1	1	0	1	1	6,4	6,9	1		0	1
1	1	1	1	8	8	1	1	8	8	1	1	0	0	1	0	6,4	7	1	16,3	0	0
1	1	1	1	8	8	1	1	8	8	1	1	0	0	0	1	6,4	6,7	1	18,3	0	0	1
1	1	1	1	8	8	1	1	8	8	1	1	0	0	1	0	6,4	6,8	1	9,2	0	0
1	1	1	1	8	8	1	1	8	8	1	1	0	0	1	0	6,4	6,6	1	18,2	0	0
1	1	1	1	8	8	1	1	8	8	1	1	0	0	1	0	6,4	6,6	1	18,2	0	0
2	1	1	1	8	8	1	1	8	8	1	1	0	0	1	0	6,4	6,8	1	9,8	0	0
1	1	1	1	8	8	1	1	8	8	1	1	1	0	1	1	6,4	6,7	1	11,3	1	0	1					1	1
1	1	1	1	8	8	1	1	8	8	1	1	0	0	0	0	6,4	6,8	1	14,2	0	0
1	1	1	0	8	8	1	1	8	8	1	1	1	0	1	1	6,4	6,7	1	16,6	0	0	1						1
2	1	1	1	8	8	1	1	8	8	1	1	0	0	1	0	6,4	6,6	1	15,7	0	0
1	8	8	8	8	8	8	8	8	8	8	8	0	0	1	1	6,4	6,8	1			0
2	1	1	1	8	8	1	1	8	8	1	1	0	0	1	0	6,4	6,7	1	15,2	0	0
1	1	1	1	8	8	1	1	8	8	3	0	1	0	1	1	6,4	6,9	1		0	1
1	1	1	1	8	8	0	2	8	8	0	2	0	0	0	0	6,4	6,6	1	12	0	0
1	1	1	1	8	8	1	1	8	8	1	1	0	0	0	0	6,4	6,6	1	8,2	0	1
2	1	1	1	8	8	1	1	8	8	1	1	0	0	0	0	6,4	6,6	1	8,1	0	0
2	1	1	1	8	8	1	1	8	8	1	1	0	0	1	0	6,4	6,7	1	13,7	0	0
1	1	1	1	8	8	1	1	8	8	1	1	0	0	1	0	6,4	6,8	1	11,2	1	0
1	1	1	1	8	8	1	1	8	8	1	1	0	0	1	0	6,4	6,8	1	14,7	0	1
2	1	1	1	8	8	1	1	8	8	1	1	0	0	1	0	6,4	6,9	1	15,2	0	0
1	1	1	1	8	8	1	1	8	8	1	1	0	0	0	0	6,4	6,8	1	10,8		0
1	1	1	1	8	8	1	1	8	8	1	1	0	0	1	0	6,4	6,8	1	21	0	0
1	1	1	1	8	8	1	1	8	8	0	2	0	0	0	0	6,4	6,8	1		0	1
2	1	1	1	8	8	1	1	8	8	1	1	0	0	0	0	6,4	6,7	1	12,7	0	0
2	1	1	1	8	8	1	1	8	8	0	2	0	0	1	0	6,4	6,6	1	12,7	0	0
2	1	1	1	8	8	1	1	8	8	1	1	0	0	1	0	6,4	6,6	1	17,4	0
2	1	1	1	8	8	1	1	8	8	1	1	0	0	1	0	6,4	6,4	1	10,1	0	1
2	1	1	3	8	8	1	1	8	8	1	1	0	0	1	1	6,4	7,2	1	17,2	1	0	1					1	1	1
2	1	1	1	8	8	1	1	8	8	1	1	0	0	0	0	6,5	6,7	1	15,2	0	0
2	1	1	1	8	8	1	1	8	8	1	1	0	0	1	0	6,5	6,8	1	12,6	0	1
1	1	1	1	8	8	1	1	8	8	1	1	0	0	0	0	6,5	6,8	1	18,2	1	0
1	1	1	1	8	8	1	1	8	8	1	1	0	0	1	0	6,5	7,3	1	4,05	1	0
1	1	1	1	8	8	1	1	8	8	1	1	0	0	1	0	6,5	7,3	1		0	1
1	1	1	1	8	8	1	1	8	8	1	1	0	0	1	0	6,5	6,9	1	7,6	0	0
1	1	1	1	8	8	1	1	8	8	1	1	0	0	0	0	6,5	6,8	1	13,5	0	0
2	1	1	1	8	8	1	1	8	8	1	1	0	0	1	0	6,5	6,7	1	13,2	0	0
2	1	1	1	8	8	0	2	8	8	1	1	0	0	1	0	6,5	6,8	1	12,4	0
2	1	1	1	8	8	1	1	8	8	1	1	0	0	0	0	6,5	6,8	1	8,55	0	0
2	1	1	1	8	8	1	1	8	8	1	1	0	0	1	0	6,5	6,8	1	14,2	0	0
2	1	1	1	8	8	1	1	8	8	1	1	0	0	1	0	6,5	6,6	1		0	0
1	1	1	1	8	8	1	1	8	8	1	1	0	0	0	0	6,5	6,6	1	16,8	0	0
2	1	1	1	8	8	1	1	8	8	1	1	0	0	1	0	6,5	6,8	1	19,5	0	0
1	1	1	1	8	8	1	1	8	8	1	1	0	0	1	0	6,6	6,8	1	8,55	1	0
2	1	1	1	8	8	1	1	8	8	1	1	0	0	1	0	6,6	6,9	1	7,5	1	0
1	0	2	1	8	8	1	1	8	8	1	1	0	0	0	0	6,6	7	1	11,5	1	0
2	1	1	1	8	8	1	1	8	8	1	1	0	0	1	0	6,6	6,8	1	9,2	1	0
2	1	1	1	8	8	1	1	8	8	1	1	0	0	1	0	6,6	6,9	1	16,2	0	0
1	1	1	1	8	8	7	7	8	8	7	7	0	0	1	0	6,8	7,4	1	6,15	0	1	0	1	1	2					1
1	1	1	1	8	8	0	2	8	8	0	2	0	0	0	0	6,9	7,6	1	7,1	0	1
1	1	1	1	8	8	1	1	8	8	1	1	0	0	1	0	6,9	7,1	1	16	0	0
1	1	1	1	8	8	1	1	8	8	8	8	0	0	1	1	7	7,7	1	10,8	1	0	0	1	1	2					1
1	1	1	1	8	8	4	0	8	8	4	0	0	1	1	0	5,1	5,8	1			0	0	0
2	1	1	1	8	8	4	0	8	8	1	1	0	1	0	0	5,2	6,1	1	17,8	0	0	1					1
1	1	1	1	8	8	4	0	8	8	4	0	0	1	1	0	5,2	5,9	1	7	1	1	0	0
1	1	1	4	8	8	1	1	8	8	1	1	0	1	1	0	5,2	5,7	1	15,8	0	0	0	1	1	0
2	1	1	4	8	8	4	0	8	8	4	0	0	1	0	0	5,2	6	1	13,8	1	0	1					1	1
1	0	4	4	8	8	4	0	8	8	4	0	0	1	1	0	5,3	6,1	1	8	0	0	1							1
1	1	1	1	8	8	4	0	8	8	4	0	0	1	0	0	5,3	6,1	1	17,7	0	0	0	1	1	0
1	1	1	1	8	8	4	0	8	8	4	0	0	1	0	0	5,3	6	1	13,8	0	0
1	1	1	4	8	8	1	1	8	8	1	1	0	1	1	0	5,3	5,7	1	19,5	0	0
1	1	1	1	8	8	4	0	8	8	4	0	0	1	0	0	5,3	6	1	8,5	0	0	0	1	1	0
1	1	1	1	8	8	1	1	8	8	4	0	0	1	0	0	5,3	6,3	1		1	1
2	1	1	1	8	8	4	0	8	8	4	0	0	1	0	0	5,4	6,3	1		1	0
2	1	1	1	8	8	1	1	8	8	1	1	0	1	0	0	5,4	6,1	1		0	0
2	1	1	1	8	8	1	1	8	8	4	0	0	1	0	0	5,4	6	1	18,7	1	0	0	1	1	0
2	1	1	1	8	8	4	0	8	8	4	0	0	1	0	0	5,4	5,9	1	8,2	0	0	0	1	1	2			1
1	1	1	1	8	8	1	1	8	8	1	1	0	1	0	0	5,4	5,9	1	20	0	0	0	1	1	0
2	1	1	1	8	8	4	0	8	8	4	0	1	1	0	0	5,4	6	1	13,2	0	0	1					1
1	1	1	1	8	8	4	0	8	8	4	0	0	1	0	0	5,4	5,8	1	17,2	0	0	0	1	1	0
2	1	1	1	8	8	4	0	8	8	1	1	0	1	0	0	5,5	6,1	1	15,2	0	0	0	1	1	0
2	1	1	1	8	8	4	0	8	8	4	0	1	1	1	1	5,5	6	1	16,8	0	0	1						1
2	1	1	1	8	8	4	0	8	8	4	0	0	1	0	0	5,5	5,9	1	17,55	0	0
1	1	1	1	8	8	4	0	8	8	4	0	0	1	1	0	5,5	5,9	1	15,2	0	0	1					1
1	1	1	1	8	8	0	4	8	8	4	0	0	1	0	0	5,5	5,8	1		0	0
2	1	1	1	8	8	4	0	8	8	4	0	0	1	0	0	5,5	6,1	1	13,1	0		0	1	1	1
2	1	1	1	8	8	4	0	8	8	4	0	0	1	1	0	5,5	6,3	1	9,2	0	0	0	1	1	0
1	1	1	1	8	8	4	0	8	8	4	0	0	1	0	0	5,5	5,9	1		0	0
1	1	1	1	8	8	4	0	8	8	1	1	0	1	0	0	5,5	5,9	1		0	1
2	1	1	4	8	8	4	0	8	8	1	1	0	1	1	0	5,5	5,7	1	15,2	0	0	0	0
1	1	1	1	8	8	4	0	8	8	4	0	0	1	1	0	5,6	6,2	1	8,4	1	0	1					1
2	1	1	1	8	8	4	0	8	8	0	4	0	1	1	0	5,6	6,1	1	6,6	0	0
1	1	1	1	8	8	4	0	8	8	4	0	0	1	0	0	5,6	6,1	1	9,8		0	1					1	1
2	1	1	1	8	8	1	1	8	8	1	1	0	1	0	0	5,6	5,9	1	18	0	0	0	1	1	0
1	1	1	1	8	8	4	0	8	8	1	1	0	1	1	0	5,6	6	1	20	0	0	0	1	1	0
1	0	3	1	8	8	1	1	8	8	1	1	0	1	1	0	5,6	5,9	1	8,6	0	0	0	1	1	2					1
2	1	1	1	8	8	1	1	8	8	4	0	0	1	0	0	5,6	5,9	1	20	1	0	0	1	1	0
1	0	4	1	8	8	1	1	8	8	1	1	0	1	1	0	5,6	5,7	1	19,5	1	0	0	1	1	2					1
2	1	1	1	8	8	1	1	8	8	4	0	0	1	1	0	5,7	5,9	1	17,7	0	0	0	1	1	0
2	1	1	1	8	8	7	7	8	8	7	7	0	1	0	0	5,7	5,9	1	14,1	0	0	0	1	1	0
1	1	1	1	8	8	3	0	8	8	3	0	0	1	0	0	5,7	6	1		0	0
1	1	1	4	8	8	1	1	8	8	4	0	0	1	0	0	5,8	6,3	1		0	0
2	1	1	1	8	8	4	0	8	8	4	0	0	1	1	0	5,8	6,6	1	9,9	0	1	0	0
1	1	1	1	8	8	3	0	8	8	3	0	1	1	1	1	5,8	6,5	1		0	0
1	1	1	1	8	8	4	0	8	8	4	0	0	1	0	0	5,8	6,6	1		0
2	1	1	1	8	8	0	4	8	8	4	0	0	1	0	0	5,8	6,3	1	12,4	0	0	0	1	1	0
1	1	1	1	8	8	1	1	8	8	1	1	0	1	1	0	5,8	6,4	1	13,5	0	0
2	1	1	1	8	8	5	5	8	8	5	5	0	1	1	0	5,9	6,6	1	7,4	0	0	0	1	1	0
1	0	4	1	8	8	1	1	8	8	1	1	0	1	1	0	5,9	6,4	1	17,3	0	0	1								1
1	1	1	1	8	8	1	1	8	8	1	1	0	1	0	0	5,9	6,4	1	17,7	0	0	0	1	1	2		1
2	1	1	1	8	8	4	0	8	8	1	1	0	1	0	0	5,9	6,3	1	4	0	0	0	1	1	0
2	1	1	1	8	8	4	0	8	8	1	1	0	1	0	0	5,9	6,3	1	11,55		0	0	0
2	1	1	1	8	8	4	0	8	8	4	0	0	1	0	0	5,9	6,3	1	14,7	0	0	0	0
2	0	4	1	8	8	1	1	8	8	1	1	0	1	0	0	5,9	6,6	1	18,4	0	0	1								1
2	1	1	1	8	8	7	7	8	8	7	7	0	1	1	0	5,9	6,3	1	11,55	0	0	0	0
1	1	1	1	8	8	4	0	8	8	1	1	1	1	0	1	5,9	6,1	1	5,7	0	1
2	1	1	1	8	8	4	0	8	8	0	4	0	1	1	1	5,9	6,1	1	13,9	0	0	1					1
2	1	1	4	8	8	4	0	8	8	4	0	0	1	0	0	6	6,5	1		1	0
2	1	1	1	8	8	1	1	8	8	4	0	0	1	1	0	6	6,5	1	8,55		0
2	1	1	1	8	8	4	0	8	8	0	4	0	1	0	0	6	6,5	1	20	0	0	0	0
1	1	1	1	8	8	1	1	8	8	1	1	0	1	0	0	6	6,3	1	17,2	0	0	1					1
2	1	1	1	8	8	4	4	8	8	4	4	0	1	1	0	6	6,3	1	17,2	0	0	0	1	1	0
2	1	1	1	8	8	4	0	8	8	4	0	0	1	0	0	6	6,6	1	7,7	0	0	0	1	1	0
1	1	1	4	8	8	4	0	8	8	4	0	0	1	1	0	6,1	6,3	1	9,4	0	0	0	1	1	2				1
2	1	1	1	8	8	4	0	8	8	1	1	0	1	0	0	6,1	6,8	1	12,75	0	1	0	0
2	1	1	1	8	8	4	0	8	8	1	1	0	1	0	0	6,1	6,7	1		1	1
1	1	1	1	8	8	4	0	8	8	1	1	0	1	1	0	6,1	6,5	1	12,4	0	0	1									1
1	1	1	1	8	8	8	8	8	8	8	8	0	1	1	0	6,1	6,4	1	7,5	1	0
1	0	4	4	8	8	1	1	8	8	1	1	1	1	1	1	6,2	6,4	1	10,3		0	1							1
1	1	1	1	8	8	1	1	8	8	4	0	0	1	0	0	6,2	6,7	1			1
1	1	1	1	8	8	4	0	8	8	1	1	0	1	0	0	6,2	6,4	1	13	0	0	0	1	1	0
1	1	1	1	8	8	4	0	8	8	0	4	0	1	0	0	6,2	6,5	1	16,8	0	0
1	1	1	3	8	8	1	1	8	8	1	1	1	1	1	1	6,2	6,7	1	13,3	1	0	1					1		1
1	1	1	1	8	8	8	8	8	8	8	8	0	1	0	0	6,3	6,6	1	8,2	1	0	1					1
2	1	1	1	8	8	4	0	8	8	4	0	0	1	0	0	6,3	6,6	1		0	1	0	0
2	1	1	1	8	8	8	8	8	8	8	8	0	1	0	0	6,3	6,7	1	8,2	0	0	1					1
1	0	4	1	8	8	1	1	8	8	4	0	0	1	0	0	6,4	6,9	1	12,6	0	0
2	1	1	1	8	8	4	0	8	8	1	1	0	1	0	0	6,4	6,8	1	4,05	0	1
2	1	1	1	8	8	4	0	8	8	4	0	0	1	0	0	6,4	6,6	1	15,9	0	0	0	1	1
2	1	1	1	8	8	1	1	8	8	4	0	0	1	0	0	6,6	6,9	1	10,8	0	1	0	1	1	2		1	1
2	1	1	4	8	8	4	0	8	8	1	1	0	1	0	0	6,7	7	1	13	0	0	0	1	1	2		1
